# Supplementary material for: NormExpression: An R Package to Normalize Gene Expression Data Using Evaluated Methods
Source: Front Genet. 2019 Apr 30;10:400. doi: 10.3389/fgene.2019.00400 (PMC6503164; doi:10.3389/fgene.2019.00400)
Supplement: FILE S2 — Perl scripts to run NCS and ES. [file Data_Sheet_2.zip]

Archive with 43 entries (33 files):
- normalizer/
- normalizer/bkRNA18.txt
- normalizer/lib/
- normalizer/lib/BaseClass.pm
- normalizer/lib/Data/
- normalizer/lib/Data/Dump/
- normalizer/lib/Data/Dump/FilterContext.pm
- normalizer/lib/Data/Dump/Filtered.pm
- normalizer/lib/Data/Dump/Trace.pm
- normalizer/lib/Data/Dump.pm
- normalizer/lib/Graph/
- normalizer/lib/Graph/AdjacencyMap/
- normalizer/lib/Graph/AdjacencyMap/Heavy.pm
- normalizer/lib/Graph/AdjacencyMap/Light.pm
- normalizer/lib/Graph/AdjacencyMap/Vertex.pm
- normalizer/lib/Graph/AdjacencyMap.pm
- normalizer/lib/Graph/AdjacencyMatrix.pm
- normalizer/lib/Graph/Attribute.pm
- normalizer/lib/Graph/BitMatrix.pm
- normalizer/lib/Graph/Centrality/
- normalizer/lib/Graph/Centrality/Pagerank.pm
- normalizer/lib/Graph/Directed.pm
- normalizer/lib/Graph/Matrix.pm
- normalizer/lib/Graph/MSTHeapElem.pm
- normalizer/lib/Graph/SPTHeapElem.pm
- normalizer/lib/Graph/TransitiveClosure/
- normalizer/lib/Graph/TransitiveClosure/Matrix.pm
- normalizer/lib/Graph/TransitiveClosure.pm
- normalizer/lib/Graph/Traversal/
- normalizer/lib/Graph/Traversal/BFS.pm
- normalizer/lib/Graph/Traversal/DFS.pm
- normalizer/lib/Graph/Traversal.pm
- normalizer/lib/Graph/Undirected.pm
- normalizer/lib/Graph/UnionFind.pm
- normalizer/lib/Graph.pm
- normalizer/lib/Heap071/
- normalizer/lib/Heap071/Elem.pm
- normalizer/lib/Heap071/Fibonacci.pm
- normalizer/lib/Normalizer.pm
- normalizer/normalize.pl
- normalizer/scRNA663.txt
- normalizer/solutions_bkRNA18.txt
- normalizer/solutions_scRNA663.txt
