# Supplementary material for: NormExpression: An R Package to Normalize Gene Expression Data Using Evaluated Methods
Source: Front Genet. 2019 Apr 30;10:400. doi: 10.3389/fgene.2019.00400 (PMC6503164; doi:10.3389/fgene.2019.00400)
Supplement: FILE S2 — Perl scripts to run NCS and ES. [file Data_Sheet_2.zip › normalizer/bkRNA18.txt]

	col36l6_1	col38l6_3	col39l6_5	col40l6_7	col44l6_9	col45l6_11	col47l6_13	col48l6_97	col52l6_17	col36l6_2	col38l6_4	col39l6_6	col40l6_8	col44l6_10	col45l6_12	col47l6_14	col48l6_98	col52l6_18
DDX11L1	0	0	0	0	0	0	0	0	0	0	0	0	0	0	0	0	0	0
WASH7P(1)	6	0	0	0	0	0	3	3	0	3	0	0	3	0	2	3	2	0
MIR6859-1	0	0	0	0	0	0	0	0	0	0	0	0	0	0	0	0	0	0
MIR1302-2	0	0	0	0	0	0	0	0	0	0	0	0	0	0	0	0	0	0
FAM138A	0	0	0	0	0	0	0	0	0	0	0	0	0	0	0	0	0	0
OR4G4P	0	0	0	0	0	0	0	0	0	0	0	0	0	0	0	0	0	0
OR4G11P	0	0	0	0	0	0	0	0	0	0	0	0	0	0	0	0	0	0
OR4F5	0	0	0	0	0	0	0	0	0	0	0	0	0	0	0	0	0	0
RP11-34P13.7	0	0	0	0	0	0	0	0	0	0	0	0	0	0	0	0	0	0
RP11-34P13.8	0	0	0	0	0	0	0	0	0	0	0	0	0	0	0	0	0	0
CICP27	0	0	0	0	0	0	0	0	0	0	0	0	0	0	0	0	0	0
RP11-34P13.15	0	0	0	0	0	0	0	0	0	0	0	0	0	0	0	0	0	0
RP11-34P13.16	0	0	0	0	0	0	0	0	0	0	0	0	0	0	0	0	0	0
RP11-34P13.14	0	0	0	0	0	0	0	0	0	0	0	0	0	0	0	0	0	0
RP11-34P13.13	0	0	0	0	0	0	0	0	0	0	0	0	0	0	0	0	0	0
RNU6-1100P	0	0	0	0	0	0	0	0	0	0	0	0	0	0	0	0	0	0
RP11-34P13.9	0	0	0	0	0	0	0	0	0	0	0	0	0	0	0	0	0	0
FO538757.2	0	0	0	0	0	0	0	0	0	0	0	0	0	0	0	0	0	0
FO538757.1	4	3	0	0	5	3	2	0	0	4	0	3	0	3	4	8	4	0
MIR6859-2	0	0	0	0	0	0	0	0	0	0	0	0	0	0	0	0	0	0
AP006222.2	0	0	0	0	0	0	0	0	0	0	0	0	0	0	0	0	0	0
RPL23AP21	0	0	0	0	0	0	0	0	0	0	0	0	0	0	0	0	0	0
RPL23AP24	0	0	0	0	0	0	0	0	0	0	0	0	0	0	0	0	0	0
RP5-857K21.15	0	0	0	0	0	0	0	0	0	0	0	0	0	0	0	0	0	0
RP4-669L17.2	0	0	0	0	0	0	0	0	0	0	0	0	0	0	0	0	0	0
RP4-669L17.10	0	0	0	0	0	0	0	0	0	0	0	0	0	0	0	0	0	0
WBP1LP7	0	0	0	0	0	0	0	0	0	0	0	0	0	0	0	0	0	0
OR4F29	0	0	0	0	0	0	0	0	0	0	0	0	0	0	0	0	0	0
SEPT14P13	0	0	0	0	0	0	0	0	0	0	0	0	0	0	0	0	0	0
CICP7	0	0	0	0	0	0	0	0	0	0	0	0	0	0	0	0	0	0
RP4-669L17.8	0	0	0	0	0	0	0	0	0	0	0	0	0	0	0	0	0	0
U6(1)	0	0	0	0	0	0	0	0	0	0	0	0	0	0	0	0	0	0
RP5-857K21.4	0	0	0	0	0	0	0	0	0	0	0	0	0	0	0	0	0	0
RP5-857K21.2	0	0	0	0	0	0	0	0	0	0	0	0	0	0	0	0	0	0
MTND1P23	104	83	50	148	45	46	49	88	66	76	90	69	106	84	42	38	140	53
MTND2P28	4096	2483	630	3662	1243	588	1274	953	1005	1800	4068	901	2580	2739	1121	589	1950	1163
MTCO1P12	293	938	640	738	366	300	314	950	779	480	799	426	803	595	655	500	1295	511
MIR6723	0	0	0	0	0	0	0	0	0	0	0	0	0	0	0	0	0	0
MTCO2P12	343	579	853	482	298	74	420	330	393	351	488	353	470	468	136	210	630	507
MTATP8P1	123	548	46	373	20	20	56	41	59	57	611	22	456	49	20	33	61	84
MTATP6P1	17184	16675	15927	10949	7115	2944	8630	6665	8277	9461	17842	8206	14038	16997	7646	4744	13548	10099
MTCO3P12	711	759	763	546	389	175	424	621	385	371	517	375	526	791	375	345	715	422
WBP1LP6	0	0	0	0	0	0	0	0	0	0	0	0	0	0	0	0	0	0
OR4F16	0	0	0	0	0	0	0	0	0	0	0	0	0	0	0	0	0	0
RP11-206L10.17	0	0	0	0	0	0	0	0	0	0	0	0	0	0	0	0	0	0
CICP3	0	0	0	0	0	0	0	0	0	0	0	0	0	0	0	0	0	0
RP11-206L10.2	6	0	4	0	0	0	2	0	0	2	0	0	6	0	0	0	5	2
RNU6-1199P	0	0	0	0	0	0	0	0	0	0	0	0	0	0	0	0	0	0
RP11-206L10.4	0	0	0	0	0	0	0	0	0	0	0	0	0	0	0	0	0	0
RP11-206L10.9	2	2	2	2	2	0	0	3	0	0	6	4	3	2	3	2	3	0
RP11-206L10.8	0	0	0	0	3	0	0	0	0	0	2	3	0	0	2	2	0	0
FAM87B	0	0	0	0	0	0	0	5	0	0	0	0	0	0	0	0	0	0
LINC01128	17	18	19	20	9	22	4	26	19	5	24	16	31	13	23	6	16	15
LINC00115	2	5	2	0	2	5	0	0	0	2	4	5	7	0	2	0	4	0
FAM41C	0	0	0	0	0	0	0	0	0	0	0	0	0	0	0	0	0	0
TUBB8P11	0	0	0	0	0	0	0	0	0	0	0	0	0	0	0	0	0	0
FAM166AP3	0	0	0	0	0	0	0	0	0	0	0	0	0	0	0	0	0	0
RP11-54O7.16	0	0	0	0	0	0	0	0	0	0	0	0	0	0	0	0	0	0
RP11-54O7.1	0	0	2	0	0	0	0	0	0	0	0	0	2	0	0	0	0	0
RP11-54O7.2	0	0	0	0	0	0	0	0	0	0	0	0	0	0	0	0	0	0
RP11-54O7.3	0	0	0	0	0	0	0	0	0	3	0	0	5	4	2	0	2	0
SAMD11	0	0	2	2	0	3	3	0	0	0	3	2	0	0	3	0	2	0
NOC2L	189	89	189	71	125	276	138	460	126	76	65	102	90	128	110	127	144	262
KLHL17	3	7	0	0	2	5	0	4	3	0	0	0	8	3	0	5	4	0
PLEKHN1	8	7	11	0	6	9	5	4	3	3	0	0	0	0	0	3	0	6
PERM1	0	0	0	0	0	0	2	0	0	0	0	0	0	0	0	0	2	0
RP11-54O7.17	0	0	0	0	0	0	0	0	0	0	0	0	0	0	0	0	0	0
HES4	5	21	9	2	7	80	3	41	7	9	20	10	11	12	24	8	5	23
ISG15	55	219	45	17	95	140	29	367	99	28	295	73	58	32	85	222	69	520
RP11-54O7.10	0	0	0	0	0	0	0	0	0	0	0	0	0	0	0	0	0	2
RP11-54O7.11	0	0	0	0	0	0	0	0	0	0	0	0	0	0	0	0	0	0
AGRN	27	49	8	6	18	12	6	23	11	13	11	13	2	5	4	4	4	50
RP11-54O7.14	0	0	0	0	0	0	0	0	0	0	0	0	0	0	0	0	0	0
RP11-465B22.3	0	0	2	0	0	2	2	3	0	0	2	0	0	3	0	0	2	2
RP11-54O7.18	0	0	0	0	0	0	0	0	0	0	0	0	0	0	0	0	0	0
RNF223	0	12	0	2	5	3	3	0	0	4	4	0	3	6	9	4	2	2
C1orf159	22	32	21	16	25	30	21	27	10	10	26	24	9	24	24	27	32	32
LINC01342	0	0	0	0	0	0	0	0	0	0	0	0	0	0	0	0	0	0
MIR200B	0	0	0	0	0	0	0	0	0	0	0	0	0	0	0	0	0	0
MIR200A	0	0	0	0	0	0	0	0	0	0	0	0	0	0	0	0	0	0
MIR429	0	0	0	0	0	0	0	0	0	0	0	0	0	0	0	0	0	0
RP11-465B22.8	5	9	5	4	2	14	8	6	4	9	20	6	9	10	4	9	7	2
TTLL10-AS1	0	0	0	0	0	0	0	0	0	0	0	0	0	0	0	0	0	0
TTLL10	2	0	0	0	2	0	0	0	0	0	0	0	0	0	0	0	0	0
TNFRSF18	5	13	3	7	5	2	8	14	20	9	31	10	10	16	18	37	32	19
TNFRSF4	10	18	9	5	6	16	7	17	13	14	18	11	12	9	10	16	21	18
SDF4	706	726	423	451	387	407	539	835	693	604	606	691	540	773	679	637	711	932
B3GALT6	33	38	33	4	17	29	35	10	4	10	28	18	5	12	21	9	6	7
FAM132A	2	15	0	8	4	7	0	2	17	9	21	21	15	21	29	9	18	9
RP5-902P8.12	0	0	0	0	0	0	0	0	0	0	0	0	0	0	0	0	0	0
UBE2J2	86	144	68	74	92	117	103	225	129	90	139	84	124	136	172	184	167	149
RP5-902P8.10	0	0	0	0	0	0	0	0	0	0	2	0	0	0	0	0	0	0
SCNN1D	0	4	0	0	0	0	0	0	0	0	0	0	3	3	0	0	3	2
ACAP3	24	59	20	20	22	27	27	37	17	22	40	40	25	30	34	24	32	17
MIR6726	0	0	0	0	0	0	0	0	0	0	0	0	0	0	0	0	0	0
PUSL1	18	27	12	8	9	29	10	62	14	5	19	17	10	10	16	18	14	27
CPSF3L	162	136	184	96	139	193	217	272	201	110	175	129	174	245	195	158	257	273
RP5-890O3.9	0	0	0	0	0	0	0	0	0	0	2	0	0	0	0	0	0	0
CPTP	62	108	74	52	31	72	47	61	47	88	163	104	53	186	188	136	108	65
TAS1R3	9	8	3	6	0	0	6	2	11	4	2	3	7	4	14	10	6	4
DVL1	20	21	21	6	20	37	20	39	13	9	30	13	23	19	21	21	27	27
MXRA8	57	71	20	41	16	25	23	111	87	45	96	41	119	67	72	44	144	149
AURKAIP1	273	375	254	182	373	551	361	1068	353	244	350	282	273	466	457	502	529	510
NDUFB4P8	0	0	0	0	0	0	0	0	0	0	0	0	0	0	0	0	0	0
CCNL2	153	159	85	84	113	123	68	178	116	124	212	88	200	147	96	101	192	74
RP4-758J18.2	38	30	33	18	20	49	33	46	41	34	56	25	43	30	45	46	69	35
MRPL20	277	295	244	157	568	331	341	812	250	203	249	231	282	318	322	396	470	338
RN7SL657P	0	0	0	0	0	0	0	0	0	0	0	0	0	0	0	0	0	0
RP4-758J18.13	7	2	2	0	2	2	0	7	3	8	7	2	3	0	5	5	5	2
ANKRD65	2	5	0	2	3	5	5	0	4	8	6	5	13	7	8	9	16	0
RP4-758J18.7	0	0	0	0	0	0	0	0	0	0	0	0	0	0	0	0	0	0
TMEM88B	0	0	0	0	0	0	0	0	0	0	0	0	0	0	0	0	0	0
RP4-758J18.10	0	2	0	0	4	0	2	0	3	0	0	0	0	2	0	0	0	0
VWA1	26	42	41	6	39	21	38	67	18	8	26	11	18	9	26	23	15	30
ATAD3C	0	2	0	0	0	2	3	4	6	0	6	0	4	6	6	7	6	0
ATAD3B	80	65	49	4	38	120	46	137	29	22	26	49	20	40	43	72	24	41
ATAD3A	89	98	73	22	61	146	94	282	58	47	56	49	30	95	48	67	64	96
TMEM240	0	0	0	0	0	0	0	0	0	0	0	0	0	0	0	0	2	0
SSU72	655	838	758	285	629	824	830	1064	483	543	808	602	450	812	981	963	731	623
RP5-832C2.5	0	0	0	0	3	3	2	0	4	0	0	2	0	3	0	0	0	0
AL645728.1	0	0	0	0	0	0	0	0	0	0	0	0	0	0	0	0	0	0
RP11-345P4.11	0	0	0	0	0	0	0	0	0	0	0	0	0	0	0	0	0	0
FNDC10	0	5	11	0	2	8	2	3	3	0	2	4	0	2	3	0	0	16
RP11-345P4.9	5	9	11	7	8	7	16	4	10	16	31	11	13	13	15	20	7	6
MIB2	51	51	69	21	31	83	80	179	36	36	41	44	30	63	95	32	36	41
MMP23B	0	0	2	0	0	0	2	3	2	3	2	0	6	7	9	5	4	0
CDK11B	32	43	24	14	28	29	15	55	47	29	35	19	36	37	20	33	28	32
RP11-345P4.10	0	0	0	0	0	0	0	0	0	0	0	0	0	0	0	0	0	0
SLC35E2B	79	67	28	46	40	34	37	31	76	48	78	35	80	57	54	32	65	58
RP11-345P4.6	0	0	0	0	4	5	0	0	0	2	0	3	0	0	2	0	0	0
MMP23A	0	0	0	0	0	0	0	0	0	0	0	2	0	0	0	0	0	0
CDK11A	0	3	0	0	0	0	0	0	3	0	4	0	0	0	0	0	0	0
RP1-283E3.8	3	4	3	8	2	3	4	2	6	2	12	0	15	12	7	8	7	4
RP1-283E3.4	3	3	2	7	5	3	2	3	0	0	7	3	3	4	3	7	7	0
SLC35E2	4	6	0	4	0	4	6	6	4	2	10	4	3	6	0	6	6	0
NADK	102	160	75	79	90	102	132	136	138	118	154	119	143	152	192	150	169	147
GNB1	124	236	135	63	130	167	88	241	140	129	204	114	167	124	140	165	187	111
RP1-140A9.1	2	0	0	0	0	0	2	0	0	2	2	0	0	2	0	0	0	0
CALML6	0	0	0	0	0	0	0	0	0	0	0	0	0	0	0	0	0	0
TMEM52	6	3	11	3	5	51	17	9	5	3	8	6	4	18	21	9	13	15
CFAP74	0	0	0	0	0	0	0	0	2	0	0	0	0	0	0	0	0	0
RP11-547D24.1	0	0	0	0	0	0	0	0	0	0	0	0	0	0	0	0	0	0
GABRD	3	5	4	0	3	2	2	4	0	0	0	0	0	0	0	0	0	10
RP11-547D24.3	0	0	0	0	0	0	0	0	0	0	0	0	0	0	0	0	0	0
PRKCZ	40	31	30	13	18	41	45	25	32	31	41	39	19	41	54	42	22	27
RP5-892K4.1	0	0	0	0	0	0	0	0	0	0	0	0	0	0	0	0	0	0
RP11-181G12.2	0	0	0	0	0	0	0	0	2	2	0	0	3	0	0	0	2	0
FAAP20	39	41	38	22	41	55	60	115	46	22	46	22	46	35	52	56	55	39
RP11-181G12.4	0	0	0	0	0	0	0	0	0	0	0	0	0	0	0	0	0	0
SKI	6	6	2	0	4	5	2	5	4	6	6	0	3	3	3	4	6	12
MORN1	14	3	9	7	6	13	8	16	11	10	23	12	15	14	11	6	17	3
RP4-713A8.1	0	0	0	0	0	0	0	0	0	0	0	0	0	0	0	0	0	0
RP4-740C4.5	4	0	0	0	0	0	0	0	3	0	3	0	0	0	0	0	0	0
RP4-740C4.7	0	0	0	0	0	0	0	0	0	0	0	0	0	2	2	0	2	0
RER1	465	558	314	355	489	517	405	1667	682	650	489	540	533	667	635	672	1005	643
PEX10	62	32	54	33	57	49	67	46	52	29	37	33	57	40	49	45	60	73
PLCH2	0	4	6	0	2	0	3	0	0	2	9	2	0	6	2	0	2	8
RP3-395M20.2	0	0	0	0	0	0	0	0	0	0	0	0	0	0	0	0	0	0
RP3-395M20.3	0	0	0	0	0	0	0	0	0	0	0	0	0	0	0	0	0	0
PANK4	16	29	25	20	19	16	25	45	26	14	28	33	33	42	26	33	52	42
HES5	0	2	2	0	0	0	0	0	0	2	0	0	0	0	0	0	0	0
RP3-395M20.12	7	6	14	0	6	6	13	2	2	3	12	5	6	5	16	13	7	2
RP3-395M20.8	6	6	5	12	4	4	3	7	9	14	14	9	6	16	16	8	11	3
TNFRSF14	128	150	133	155	134	134	160	229	307	138	265	216	220	247	338	249	262	175
RP3-395M20.7	0	0	0	0	0	0	0	0	0	0	2	2	0	0	0	0	0	0
RP3-395M20.9	3	5	2	6	3	2	6	8	0	7	12	13	4	3	11	9	16	2
FAM213B	170	150	193	117	104	225	129	302	150	112	140	80	96	176	196	112	218	310
MMEL1	4	3	0	4	0	2	10	30	7	2	5	0	6	3	7	0	13	4
RP13-436F16.1	0	0	0	0	0	0	0	0	0	0	0	0	0	0	0	0	0	0
TTC34	0	0	0	0	0	0	0	0	0	0	2	0	0	0	0	0	0	0
ABC14-1188822O7.1	0	0	0	0	0	0	0	0	0	0	0	0	0	0	0	0	0	0
RP11-740P5.2	0	0	0	0	0	0	0	0	0	0	0	0	0	0	0	0	0	0
RP11-740P5.3	0	0	0	0	0	0	0	0	0	0	0	0	0	0	0	0	0	0
ACTRT2	0	0	0	0	0	0	0	0	0	0	0	0	0	0	0	0	0	0
LINC00982	0	0	0	0	0	0	0	0	0	0	0	0	0	0	0	0	0	0
PRDM16	2	0	0	0	0	0	3	3	0	0	2	0	0	0	3	2	0	12
MIR4251	0	0	0	0	0	0	0	0	0	0	0	0	0	0	0	0	0	0
RP1-163G9.2	0	0	0	0	0	0	0	0	0	0	0	0	0	0	0	0	0	0
RP11-193J6.1	0	0	0	0	0	0	0	0	0	0	0	0	0	0	0	0	0	0
RP11-22L13.1	0	0	0	0	0	0	0	0	0	0	0	0	0	0	0	0	0	0
ARHGEF16	52	147	97	85	91	83	86	178	90	118	171	109	73	177	138	151	127	117
RP11-168F9.2	0	0	0	0	0	0	0	0	0	0	0	0	0	0	0	0	0	0
MEGF6	10	13	9	4	10	8	9	5	12	7	9	5	14	2	13	5	3	16
MIR551A	0	0	0	0	0	0	0	0	0	0	0	0	0	0	0	0	0	0
RP11-46F15.2	0	0	0	0	0	0	0	0	0	0	0	0	0	0	0	0	0	0
TPRG1L	33	66	33	36	38	58	9	61	71	50	86	31	78	62	60	52	137	47
WRAP73	74	75	59	19	64	77	62	115	64	37	49	36	42	36	74	62	67	84
TP73	7	0	0	0	0	2	9	3	0	0	0	4	3	0	0	3	0	5
RP5-1092A11.5	0	0	0	0	0	0	0	0	0	0	0	0	0	0	0	0	0	0
RP5-1092A11.2	0	0	0	0	0	0	0	0	0	0	0	0	0	0	0	0	0	0
TP73-AS1(1)	12	9	0	5	0	0	3	11	12	10	16	13	27	13	7	14	20	4
TP73-AS1(2)	0	0	0	0	0	0	0	0	0	0	0	0	0	0	0	0	0	0
CCDC27	0	0	0	0	0	0	0	0	0	0	0	0	0	0	0	0	0	0
SMIM1	2	3	0	0	0	0	7	6	3	0	0	0	0	0	2	3	0	3
LRRC47	170	168	139	91	112	130	131	229	134	128	176	124	160	166	172	135	154	247
RN7SL574P	0	0	0	0	0	0	0	0	0	0	0	0	0	0	0	0	0	0
RP1-286D6.5	0	0	0	0	0	0	0	0	0	0	0	0	0	0	2	2	0	0
CEP104	60	69	44	10	33	61	38	34	40	41	62	37	22	41	47	40	32	26
DFFB	31	24	19	24	34	29	32	55	15	21	29	23	31	30	30	28	26	44
C1orf174	61	51	43	49	55	78	31	125	47	54	58	24	77	68	61	57	136	46
LINC01134	2	11	0	2	3	8	2	2	2	3	5	0	0	5	2	4	2	0
LINC01346	0	0	0	0	0	0	0	0	0	0	0	0	0	0	0	0	0	0
RP13-614K11.2	0	0	0	0	0	0	0	0	0	0	0	0	0	0	0	0	0	0
EEF1DP6	0	0	0	0	0	0	0	0	0	0	0	0	0	0	0	0	0	0
RP5-1166F10.1	0	0	0	0	0	0	0	0	0	0	0	0	0	0	0	0	0	0
RP1-37J18.1	0	0	0	0	0	0	0	0	0	0	0	0	0	0	0	0	0	0
RP1-37J18.2	0	0	0	0	0	0	0	0	0	0	0	0	0	0	0	0	0	0
AJAP1	0	0	0	0	0	0	0	0	3	0	0	0	0	0	0	0	0	0
RP11-542C10.1	0	0	0	0	0	0	0	0	0	0	0	0	0	0	0	0	0	0
RP1-58B11.1	0	0	0	0	0	0	0	0	0	0	0	0	0	0	0	0	0	0
RP3-491M17.1	0	0	0	0	0	0	0	0	0	0	0	0	0	0	0	0	0	0
RP11-154H17.1	0	0	0	0	0	0	0	0	0	0	0	0	0	0	0	0	0	0
MIR4417	0	0	0	0	0	0	0	0	0	0	0	0	0	0	0	0	0	0
MIR4689	0	0	0	0	0	0	0	0	0	0	0	0	0	0	0	0	0	0
NPHP4	14	20	5	5	11	13	5	9	8	7	11	10	15	14	11	11	11	11
KCNAB2	66	48	18	20	22	28	32	27	47	23	44	48	28	30	47	49	56	46
CHD5	0	0	0	0	0	5	0	0	0	0	0	0	3	0	0	0	0	0
RPL22	804	918	1404	591	2270	1357	792	727	787	746	1275	966	1152	703	1044	711	1528	854
RP1-120G22.11	0	0	2	0	0	0	2	0	0	2	2	0	0	0	0	0	0	0
RNF207	10	19	7	11	7	18	8	11	12	6	46	4	19	12	19	9	21	7
ICMT	319	367	138	157	211	239	146	482	250	234	272	188	325	237	250	185	295	237
LINC00337	0	2	0	0	2	0	0	0	0	2	0	0	0	0	2	3	0	0
HES3	0	0	0	0	0	0	0	0	0	0	0	0	0	0	0	0	0	0
GPR153	6	11	9	6	3	9	5	0	12	12	15	0	18	13	12	6	12	18
ACOT7	195	190	168	70	176	229	120	560	258	112	81	177	120	240	226	173	300	213
RP1-202O8.3	0	0	0	0	0	0	0	0	0	0	0	0	0	0	0	0	0	0
HES2	34	65	130	59	37	28	49	110	30	49	77	33	91	57	112	39	87	23
ESPN	21	48	12	42	11	25	16	5	80	36	52	42	48	45	88	45	96	44
MIR4252	0	0	0	0	0	0	0	0	0	0	0	0	0	0	0	0	0	0
RP1-202O8.2	0	0	0	0	0	0	0	0	0	0	0	0	0	0	0	0	0	0
TNFRSF25	14	26	11	7	14	13	9	0	8	16	52	10	14	26	25	39	17	8
PLEKHG5	26	21	19	9	19	16	19	10	20	13	26	7	19	14	23	14	28	32
NOL9	58	41	36	33	39	48	41	89	41	37	54	36	39	68	69	33	47	37
RNU6-731P	0	0	0	0	0	0	0	0	0	0	0	0	0	0	0	0	0	0
RP11-58A11.2	0	0	0	0	4	3	0	0	4	0	0	0	0	0	0	0	0	0
TAS1R1	0	0	0	0	0	0	0	0	0	0	0	0	0	0	0	0	0	0
ZBTB48	25	36	37	18	38	46	37	33	38	24	43	33	43	25	44	46	63	33
KLHL21	84	76	73	37	42	45	46	144	57	39	68	40	84	56	57	50	59	96
PHF13	36	31	28	7	14	6	18	47	21	9	21	20	25	14	18	20	8	29
THAP3	9	22	21	12	17	22	32	23	49	14	31	11	23	23	31	27	45	38
DNAJC11	114	98	58	81	48	75	60	191	76	68	99	94	94	160	126	91	158	92
RP11-242F24.1	0	0	0	0	0	0	0	0	0	0	0	0	0	0	0	0	0	0
RP11-312B8.1	0	0	0	0	0	0	2	0	3	0	0	0	0	0	0	2	0	0
CAMTA1	90	107	69	68	95	91	65	99	77	72	140	70	138	137	157	130	209	86
RP11-312B8.2	0	0	0	0	0	0	0	0	0	0	0	0	0	0	0	0	0	0
RP11-334N17.1	0	0	0	0	0	0	0	0	0	0	0	0	0	0	0	0	0	0
RNU1-8P	0	0	0	0	0	0	0	0	0	0	0	0	0	0	0	0	0	0
CAMTA1-IT1	0	0	0	0	0	0	0	0	0	0	0	0	0	0	0	0	0	0
RP3-453P22.2	0	0	0	0	0	0	0	0	0	0	0	0	0	0	0	0	0	0
RP4-549F15.1	0	0	0	0	0	0	0	0	0	0	0	0	0	0	0	0	0	0
RP11-338N10.1	0	0	0	0	0	0	0	0	0	0	0	0	0	0	0	0	0	0
RP11-338N10.2	0	0	0	0	0	0	0	0	0	0	0	0	0	0	0	0	0	0
RP11-338N10.3	0	0	0	0	0	0	0	0	0	0	0	0	0	0	0	0	0	0
VAMP3	515	618	499	395	560	354	436	598	462	452	655	473	659	465	575	500	665	364
RP3-467L1.6	0	0	0	0	0	0	0	0	0	0	0	0	0	0	0	0	0	0
PER3	11	20	0	14	5	12	8	6	18	19	44	6	61	22	15	9	30	7
RP3-467L1.4	0	0	0	0	0	0	0	0	0	0	0	0	0	0	0	0	0	0
UTS2	0	34	11	11	48	10	11	5	11	0	20	14	27	19	13	15	18	15
TNFRSF9	18	14	18	3	13	3	3	13	7	2	0	2	0	6	7	13	7	13
RP5-892F13.2	0	0	0	0	0	0	0	0	0	0	0	0	0	0	0	0	0	0
PARK7	1255	1284	994	772	2609	1675	1137	2573	1226	733	938	1411	1327	1462	1431	1448	2057	1082
Y_RNA(1)	0	0	0	0	0	0	0	0	0	0	0	0	0	0	0	0	0	0
ERRFI1	259	418	184	76	96	118	15	136	82	50	111	67	223	17	88	129	80	110
RP11-431K24.1	3	0	0	0	0	0	0	0	0	0	0	0	0	0	0	0	0	0
CTA-215D11.4	0	0	2	0	2	0	0	0	0	0	2	0	0	0	0	0	0	0
RP11-431K24.2	0	0	0	0	0	0	0	0	0	0	0	0	0	0	0	0	0	0
RP11-431K24.3	0	0	0	0	0	0	0	0	0	0	0	0	0	0	0	0	0	0
RNU1-7P	0	0	0	0	0	0	0	0	0	0	0	0	0	0	0	0	0	0
RP11-431K24.4	0	0	0	0	0	0	0	0	0	0	0	0	0	0	0	0	0	0
RNU6-991P	0	0	0	0	0	0	0	0	0	0	0	0	0	0	0	0	0	0
SLC45A1	7	2	2	0	0	0	2	0	8	3	3	0	5	0	7	7	5	2
Y_RNA(2)	0	0	0	0	0	0	0	0	0	0	0	0	0	0	0	0	0	0
RERE	67	55	22	20	43	46	33	50	58	37	71	25	62	60	49	37	60	54
RP5-1115A15.1	0	0	0	0	0	0	0	0	0	0	3	0	0	0	2	2	0	0
SNORA77(1)	0	0	0	0	0	0	0	0	0	0	0	0	0	0	0	0	0	0
RP5-1115A15.2	0	0	0	0	0	0	0	0	0	0	0	0	0	0	0	0	0	0
RPL7P11	0	0	3	0	5	0	0	0	2	0	3	0	0	0	2	0	0	0
RPL7P7	0	0	0	0	0	2	3	0	0	0	2	0	2	0	0	0	0	0
Y_RNA(3)	0	0	0	0	0	0	0	0	0	0	0	0	0	0	0	0	0	0
RP4-633I8.3	0	0	0	0	0	0	0	0	0	0	0	0	0	0	0	0	0	0
RP4-633I8.4	0	0	0	0	0	0	0	0	0	0	0	0	0	0	0	0	0	0
RPL23AP19	0	0	0	0	0	0	0	0	0	0	0	0	0	0	0	0	0	0
ENO1	12239	12312	12651	2773	14738	12827	8392	33560	6570	5192	3791	7689	2906	8650	4758	7485	6150	22732
MIR6728	0	0	0	0	0	0	0	0	0	0	0	0	0	0	0	0	0	0
ENO1-IT1	2	8	5	0	3	3	2	0	0	0	4	0	0	2	0	0	0	0
ENO1-AS1	0	3	0	0	0	0	0	0	0	0	0	0	0	0	0	0	0	0
RNU6-304P	0	0	0	0	0	0	0	0	0	0	0	0	0	0	0	0	0	0
HMGN2P17	13	10	10	8	28	30	17	16	15	17	14	19	7	33	19	11	19	8
RP3-477M7.5	0	0	0	0	0	0	0	0	0	0	0	0	0	0	0	0	0	0
RP3-477M7.6	0	0	0	0	0	0	0	0	0	0	0	0	0	0	0	0	0	0
CA6	0	0	0	0	0	0	0	0	0	0	0	0	0	0	0	0	0	0
RN7SL451P	0	0	0	0	0	0	0	0	0	0	0	0	0	0	0	0	0	0
SLC2A7	0	0	0	0	0	0	0	0	0	0	0	0	0	0	0	0	0	2
SLC2A5	6	19	7	14	7	8	7	9	74	22	11	23	19	25	32	10	32	16
SCARNA16(1)	0	0	0	0	0	0	0	0	0	0	0	0	0	0	0	0	0	0
GPR157	55	52	39	21	35	19	15	22	17	19	21	20	21	40	35	20	27	18
MIR34A	4	6	3	0	12	5	2	0	5	0	14	3	7	2	4	0	2	0
RP3-510D11.2	0	0	4	0	5	0	5	2	0	0	3	2	2	0	0	0	0	0
RP3-510D11.4	0	0	0	0	0	0	0	0	0	0	0	0	0	0	0	0	0	0
H6PD	172	70	69	57	57	44	76	38	85	71	81	60	69	111	77	58	83	42
SPSB1	31	79	33	19	12	24	24	27	44	54	95	40	55	36	103	40	47	35
RNA5SP40	0	0	0	0	0	0	0	0	0	0	0	0	0	0	0	0	0	0
RP13-392I16.1	0	0	0	0	0	0	0	0	0	0	0	0	0	0	0	0	0	0
SLC25A33	65	70	43	14	52	102	44	64	33	40	61	43	52	59	57	80	71	28
RP13-15M17.1	0	2	4	2	5	7	0	4	3	0	0	0	4	2	5	3	6	2
TMEM201	69	25	41	12	12	47	29	65	29	23	25	18	24	33	24	12	16	62
PIK3CD	25	17	15	9	9	4	22	9	53	9	21	16	27	46	25	30	28	14
PIK3CD-AS1	0	0	0	0	0	0	0	0	0	0	0	0	0	0	0	0	0	0
RP11-558F24.2	0	0	0	0	0	0	0	0	0	0	0	0	0	0	0	0	0	0
PIK3CD-AS2	2	0	0	0	0	0	0	5	0	0	0	0	0	0	3	3	4	0
CLSTN1	152	383	251	95	81	135	174	178	126	162	359	107	113	157	315	168	188	168
MZT1P1	0	0	0	0	0	0	0	0	0	0	0	0	0	0	0	0	0	0
AL357140.1	0	0	0	0	0	0	0	0	0	0	0	0	0	0	0	0	0	0
CTNNBIP1	33	27	22	7	22	14	24	26	29	15	29	9	13	14	27	22	30	39
RP11-84A14.5	0	0	0	0	0	0	0	0	0	0	0	0	0	0	0	0	0	0
LZIC	59	72	43	68	81	52	58	100	78	61	101	55	95	99	114	79	123	56
RP11-84A14.4	2	2	0	0	2	0	0	0	2	2	2	0	3	0	0	0	0	2
NMNAT1	40	53	46	33	41	25	23	79	49	54	73	36	52	76	65	42	78	19
RN7SKP269	0	0	0	0	0	0	0	0	0	0	0	0	0	0	0	0	0	0
RP11-84A14.6	0	0	0	0	0	0	0	0	0	0	0	0	0	0	0	0	0	0
MIR5697	0	0	0	0	0	0	0	0	0	0	0	0	0	0	0	2	0	0
RP11-807G9.2	0	0	0	0	0	0	0	0	0	0	0	0	0	0	0	0	0	0
RBP7	3	8	0	7	0	4	6	9	21	3	14	11	18	5	10	6	16	3
UBE4B	51	68	50	28	55	54	44	90	50	42	66	45	60	58	66	48	73	52
RP11-496H15.2	0	0	0	0	0	0	0	0	0	0	0	0	0	0	0	0	0	0
PGAM1P11	0	0	0	0	0	0	0	0	0	0	0	0	0	0	0	0	0	0
RNU6-828P	0	0	0	0	0	0	0	0	0	0	0	0	0	0	0	0	0	0
KIF1B	142	108	72	69	61	57	39	110	83	83	125	66	113	72	91	51	101	83
MIR1273D	0	0	0	0	0	0	0	0	0	0	0	0	0	0	0	0	0	0
RNU6-37P	0	0	0	0	0	0	0	0	0	0	0	0	0	0	0	0	0	0
RN7SL731P	0	0	0	0	0	0	0	0	0	0	0	0	0	0	0	0	0	0
PGD	405	640	267	220	320	392	339	751	430	279	277	453	234	358	422	401	439	494
RP4-736L20.3	0	0	0	0	0	0	0	0	0	0	0	0	0	0	0	0	0	0
APITD1-CORT	0	0	0	0	0	0	0	0	0	0	0	0	0	0	0	0	0	0
APITD1	0	3	0	0	4	0	4	3	2	2	4	0	0	4	0	3	6	0
CORT	0	0	0	0	0	0	0	0	0	0	0	0	0	0	0	0	0	0
DFFA	160	129	118	69	112	135	113	168	129	56	110	63	110	125	109	97	119	138
RP5-1113E3.3	0	0	0	0	0	0	0	0	0	0	0	0	0	0	0	0	0	0
PEX14	29	21	13	14	8	22	34	34	30	12	17	10	13	17	19	21	29	25
RN7SL614P	0	0	0	0	0	0	0	0	0	0	0	0	0	0	0	0	0	0
CASZ1	17	19	13	7	8	10	9	12	16	9	12	16	18	9	8	18	12	15
RP4-734G22.3	0	2	0	0	0	0	0	0	0	0	0	0	0	0	0	0	0	0
HSPE1P24	0	0	0	0	0	0	0	0	0	0	0	0	0	0	0	0	0	0
C1orf127	0	0	0	2	2	0	0	0	3	3	0	2	2	2	2	0	0	0
CFL1P6	0	0	0	0	0	0	0	0	0	0	0	0	0	0	0	0	0	0
TARDBP	212	243	200	128	182	133	92	342	139	139	217	189	165	96	96	123	214	98
RP4-635E18.9	0	0	0	0	0	0	0	0	0	0	0	0	0	0	0	0	0	0
MASP2	0	0	0	0	0	0	0	0	0	0	0	0	2	0	0	0	0	0
RP4-635E18.8	3	0	2	0	3	0	0	0	0	0	3	0	5	2	4	0	3	0
SRM	221	161	179	31	172	249	122	227	96	46	67	71	32	84	126	153	55	147
EXOSC10	187	162	136	139	150	122	179	234	138	140	163	130	162	201	151	134	183	192
RP4-635E18.7	0	2	0	0	0	0	0	0	0	0	0	0	0	0	0	0	0	0
RP4-635E18.6	0	0	0	0	0	0	2	0	0	0	2	0	0	0	0	0	0	0
MTOR	67	44	29	27	39	46	30	45	39	47	46	38	64	50	34	41	47	38
MTOR-AS1	0	0	0	0	0	0	0	0	0	0	2	0	0	0	0	0	0	0
RNU6-537P	0	0	0	0	0	0	0	0	0	0	0	0	0	0	0	0	0	0
ANGPTL7	0	0	0	2	0	2	0	0	2	0	0	0	0	2	7	5	12	0
RNU6-291P	0	0	0	0	0	0	0	0	0	0	0	0	0	0	0	0	0	0
RPL39P6	0	0	0	0	0	0	0	0	0	0	0	0	0	0	0	0	0	0
UBIAD1	80	49	49	38	61	92	89	105	80	43	53	29	59	97	85	65	95	75
UBE2V2P3	0	0	0	0	0	0	0	0	0	0	0	0	0	0	0	0	0	0
MTCYBP45	0	0	0	0	0	0	0	0	0	0	0	0	0	0	0	0	0	0
DISP3	0	0	0	0	4	0	5	0	0	0	0	0	0	0	0	0	0	0
RP1-69M21.2	0	0	0	0	0	0	0	0	0	0	0	0	0	0	0	0	0	0
FBXO2	0	3	0	3	5	0	2	119	3	2	5	0	4	0	5	2	4	3
FBXO44	16	18	9	10	23	30	21	22	19	9	29	10	29	23	25	13	31	17
FBXO6	49	44	38	34	58	28	61	117	47	25	30	32	41	35	43	67	47	48
MAD2L2	57	87	70	18	105	118	131	104	92	22	36	30	46	45	42	90	71	83
DRAXIN	2	0	0	0	0	0	0	0	0	0	0	0	0	2	0	0	0	3
AGTRAP	112	116	80	48	70	155	147	230	116	41	72	84	85	75	92	126	106	117
C1orf167	0	0	0	0	0	0	0	0	0	0	0	0	0	0	0	0	0	0
RP11-56N19.5	0	0	0	0	0	0	0	0	0	0	0	0	0	0	0	0	0	0
MTHFR	18	23	18	20	22	30	15	31	43	23	27	19	24	31	24	45	33	25
CLCN6	10	24	4	18	11	10	8	14	21	14	20	14	16	18	10	8	32	9
NPPA-AS1	0	0	0	0	0	0	0	0	0	2	0	0	0	0	0	2	0	0
NPPA-AS1_1	0	0	0	0	0	0	0	0	0	0	0	0	0	0	0	0	0	0
NPPA-AS1_2	0	0	0	0	0	0	0	0	0	0	0	0	0	0	0	0	0	0
NPPA	0	0	0	0	0	0	0	0	0	0	0	0	0	0	0	0	0	0
NPPA-AS1_3	0	0	0	0	0	0	0	0	0	0	0	0	0	0	0	0	0	0
NPPB	0	0	0	0	0	0	0	0	0	0	0	0	0	0	0	0	0	0
RP5-934G17.6	0	0	0	0	0	0	0	0	0	0	0	0	0	0	0	0	0	0
RNU5E-1	0	0	0	0	0	0	0	0	0	0	0	0	0	0	0	0	0	0
RNU5E-4P	0	0	0	0	0	0	0	0	0	0	0	0	0	0	0	0	0	0
KIAA2013	75	95	53	29	45	76	47	89	80	75	106	69	61	77	72	50	78	98
PLOD1	163	239	143	82	130	174	161	305	161	69	94	148	116	118	114	120	128	335
MFN2	193	197	171	132	134	183	140	323	233	231	219	243	298	241	273	229	276	266
RP5-1077B9.5	0	0	0	0	0	0	0	0	0	0	0	0	0	0	0	0	0	0
MIIP	39	68	53	28	45	84	45	82	42	16	27	29	42	35	46	58	59	54
Y_RNA(4)	0	0	0	0	0	0	0	0	0	0	0	0	0	0	0	0	0	0
MIR6729	0	0	0	0	0	0	0	0	0	0	0	0	0	0	0	0	0	0
RN7SL649P	0	0	0	0	0	0	0	0	0	0	0	0	0	0	0	0	0	0
TNFRSF8	0	2	0	2	4	0	5	2	4	0	0	0	0	0	2	8	0	0
RNU6-777P	0	0	0	0	0	0	0	0	0	0	0	0	0	0	0	0	0	0
RPL23AP89	0	0	0	0	0	0	0	0	0	0	0	0	0	0	0	0	0	0
TNFRSF1B	245	245	116	89	101	124	204	116	348	86	161	166	133	121	192	257	224	235
MIR4632	0	0	0	0	0	0	0	0	0	0	0	0	0	0	0	0	0	0
RP5-1118D24.2	0	0	0	0	0	0	0	0	0	0	0	0	0	0	0	0	0	0
SNORA70(1)	0	0	0	0	0	0	0	0	0	0	0	0	0	0	0	0	0	0
VPS13D	38	49	28	28	48	24	22	25	38	37	58	32	82	49	56	31	84	28
SNORA59A	0	0	0	0	0	0	0	0	0	0	0	0	0	0	0	0	0	0
RP5-888M10.2	0	0	0	0	0	0	0	0	0	0	0	0	0	0	0	0	0	0
DHRS3	331	390	178	202	236	110	393	179	382	278	364	165	322	331	376	278	548	656
RNU6ATAC18P	0	0	0	0	0	0	0	0	0	0	0	0	0	0	0	0	0	0
MIR6730	0	0	0	0	0	0	0	0	0	0	0	0	0	0	0	0	0	0
RP11-474O21.5	0	2	0	0	2	0	0	0	0	0	0	0	0	0	0	2	0	0
AADACL4	0	0	0	0	0	0	0	0	0	0	0	0	0	0	0	0	0	0
RP11-474O21.2	0	0	0	0	0	0	0	0	0	0	0	0	0	0	0	0	0	0
AADACL3	0	0	0	0	0	0	0	0	0	0	0	0	0	0	0	0	0	0
C1orf158	0	0	0	0	0	0	0	0	0	0	0	0	0	0	0	0	0	0
PRAMEF12	0	0	0	0	0	0	0	0	0	0	0	0	0	0	0	0	0	0
PRAMEF1	0	0	0	0	0	0	0	0	0	0	0	0	0	0	0	0	0	0
RP5-845O24.8	0	0	0	0	0	0	0	0	0	0	0	0	0	0	0	0	0	0
PRAMEF11	0	0	0	0	0	0	0	0	0	0	0	0	0	0	0	0	0	0
PRAMEF30P	0	0	0	0	0	0	0	0	0	0	0	0	0	0	0	0	0	0
HNRNPCL1	2	0	2	0	0	0	2	2	0	0	0	2	0	0	0	0	0	0
PRAMEF2	0	0	0	0	0	0	0	0	0	0	0	0	0	0	0	0	0	0
PRAMEF4	0	0	0	0	0	0	0	0	0	0	0	0	0	0	0	0	0	0
PRAMEF10	0	0	0	0	0	0	0	0	0	0	0	0	0	0	0	0	0	0
PRAMEF7	0	0	0	0	0	0	0	0	0	0	0	0	0	0	0	0	0	0
RNU6-1072P	0	0	0	0	0	0	0	0	0	0	0	0	0	0	0	0	0	0
PRAMEF29P	0	0	0	0	0	0	0	0	0	0	0	0	0	0	0	0	0	0
PRAMEF6	0	0	0	0	0	0	0	0	0	0	0	0	0	0	0	0	0	0
PRAMEF28P	0	0	0	0	0	0	0	0	0	0	0	0	0	0	0	0	0	0
PRAMEF27	0	0	0	0	0	0	0	0	0	0	0	0	0	0	0	0	0	0
PRAMEF25	0	0	0	0	0	0	0	0	0	0	0	0	0	0	0	0	0	0
HNRNPCL3	0	0	0	0	0	0	0	0	0	0	0	0	0	0	0	0	0	0
PRAMEF34P	0	0	0	0	0	0	0	0	0	0	0	0	0	0	0	0	0	0
PRAMEF35P	0	0	0	0	0	0	0	0	0	0	0	0	0	0	0	0	0	0
HNRNPCL2	0	0	0	0	0	0	0	0	0	0	0	0	0	0	0	0	0	0
PRAMEF36P	0	0	0	0	0	0	0	0	0	0	0	0	0	0	0	0	0	0
RP13-221M14.2	0	0	0	0	0	0	0	0	0	0	0	0	0	0	0	0	0	0
PRAMEF26	0	0	0	0	0	0	0	0	0	0	0	0	0	0	0	0	0	0
HNRNPCL4	0	0	0	0	0	0	0	0	0	0	0	0	0	0	0	0	0	0
PRAMEF9	0	0	0	0	0	0	0	0	0	0	0	0	0	0	0	0	0	0
PRAMEF13	0	0	0	0	0	0	0	0	0	0	0	0	0	0	0	0	0	0
PRAMEF18	0	0	0	0	0	0	0	0	0	0	0	0	0	0	0	0	0	0
PRAMEF31P	0	0	0	0	0	0	0	0	0	0	0	0	0	0	0	0	0	0
PRAMEF5	0	0	0	0	0	0	0	0	0	0	0	0	0	0	0	0	0	0
PRAMEF32P	0	0	0	0	0	0	0	0	0	0	0	0	0	0	0	0	0	0
RNU6-771P	0	0	0	0	0	0	0	0	0	0	0	0	0	0	0	0	0	0
PRAMEF8	0	0	0	0	0	0	0	0	0	0	0	0	0	0	0	0	0	0
PRAMEF15	0	0	0	0	0	0	0	0	0	0	0	0	0	0	0	0	0	0
PRAMEF33P	0	0	0	0	0	0	0	0	0	0	0	0	0	0	0	0	0	0
RP11-219C24.10	0	0	0	0	0	0	0	0	0	0	0	0	0	0	0	0	0	0
PRAMEF14	0	0	0	0	0	0	0	0	0	0	0	0	0	0	0	0	0	0
PRAMEF19	0	0	0	0	0	0	0	0	0	0	0	0	0	0	0	0	0	0
PRAMEF17	0	0	0	0	0	0	0	0	0	0	0	0	0	0	0	0	0	0
PRAMEF20	0	0	0	0	0	0	0	0	0	0	0	0	0	0	0	0	0	0
LRRC38	0	2	0	0	0	0	0	0	2	0	0	0	0	0	0	0	0	0
RP4-597A16.2	0	0	0	0	0	0	0	0	0	0	0	0	0	0	0	0	0	0
BRWD1P1	0	0	0	0	0	0	0	0	0	0	0	0	0	0	0	0	0	0
PDPN	63	189	55	86	51	31	64	166	120	8	18	30	78	19	31	105	36	219
RNA5SP41	0	0	0	0	0	0	0	0	0	0	0	0	0	0	0	0	0	0
CTA-520D8.2	0	0	0	0	0	0	0	0	0	0	0	0	0	0	0	0	0	0
SCARNA11(1)	0	0	0	0	0	0	0	0	0	0	0	0	0	0	0	0	0	0
PRDM2	40	72	57	43	52	45	35	49	58	41	76	41	93	74	58	35	86	44
KAZN	9	8	2	2	6	5	4	0	4	7	6	4	4	4	9	10	4	2
RNU6-1265P	0	0	0	0	0	0	0	0	0	0	0	0	0	0	0	0	0	0
RP11-344F13.1	0	0	0	0	0	0	0	0	0	0	0	0	0	0	0	0	0	0
RP4-704D23.1	0	0	0	0	0	0	0	0	0	0	0	0	0	0	0	0	0	0
TBCAP2	0	0	0	0	0	0	0	0	0	0	0	0	0	0	0	0	2	0
TMEM51-AS1	2	7	2	0	8	0	0	0	2	0	3	0	0	4	0	0	4	2
TMEM51	59	60	39	14	54	59	50	48	60	31	72	29	31	37	64	59	46	35
C1orf195	0	0	0	0	0	0	0	0	0	0	0	0	0	0	0	0	0	0
RP1-21O18.3	2	0	0	0	0	0	0	0	0	0	0	0	0	0	0	0	0	0
RP5-903E17.2	0	0	0	0	0	0	0	0	0	0	0	0	0	0	0	0	0	0
FHAD1	4	4	0	2	3	0	0	5	2	0	0	6	4	3	0	3	6	0
RP3-467K16.2	0	0	0	0	0	0	0	0	0	0	0	0	0	0	0	0	0	0
RP3-467K16.7	0	0	0	0	0	0	0	0	0	0	0	0	0	0	0	0	0	0
RP3-467K16.4	2	0	0	0	0	2	0	0	0	0	0	0	0	0	0	0	0	0
EFHD2	58	139	75	33	54	90	64	87	125	52	82	55	57	54	82	109	140	95
CTRC	0	0	0	0	0	0	0	0	0	0	0	0	0	0	2	0	0	0
CELA2A	0	0	0	0	0	0	0	0	0	0	0	0	0	0	0	0	0	0
CELA2B	0	0	0	0	0	0	0	0	0	0	0	0	0	0	0	0	0	0
CASP9	20	23	22	19	14	31	26	19	43	29	26	24	32	26	35	39	25	28
DNAJC16	61	56	32	42	49	41	28	74	47	57	75	34	66	60	51	57	73	35
SCARNA21(1)	0	0	0	0	0	0	0	0	0	0	0	0	0	0	0	0	0	0
RP4-680D5.8	0	0	0	0	0	0	0	0	0	0	0	0	0	0	0	0	0	0
AGMAT	103	37	69	32	76	72	57	45	71	31	22	34	45	130	43	46	111	83
RP4-680D5.2	0	0	0	0	0	0	0	0	0	0	0	0	0	0	0	0	0	0
CHCHD2P6	11	13	16	3	24	32	23	19	14	11	16	6	5	14	27	13	21	11
RNU7-179P	0	0	0	0	0	0	0	0	0	0	0	0	0	0	0	0	0	0
RP4-680D5.4	0	0	0	0	0	0	0	0	0	0	0	0	0	0	0	0	0	0
DDI2	100	88	82	50	67	54	23	76	42	50	76	56	77	56	37	25	58	33
RSC1A1	0	0	0	0	0	0	0	0	0	0	0	0	0	0	0	0	0	0
RP4-680D5.9	0	0	0	0	0	0	0	0	0	0	0	0	0	0	0	0	0	0
PLEKHM2	12	12	7	9	17	18	12	21	9	11	24	8	11	17	19	22	23	19
RP11-288I21.1	0	0	0	0	0	0	0	2	4	0	0	0	0	0	0	0	3	0
SLC25A34	4	10	0	41	0	10	2	0	58	33	56	21	95	90	74	36	96	13
RP11-169K16.4	0	0	0	0	0	0	0	0	0	0	0	0	0	0	0	0	0	0
TMEM82	3	18	0	17	0	3	4	0	62	19	17	19	26	46	37	15	54	19
FBLIM1	121	156	102	170	59	65	64	60	147	199	225	125	206	206	275	179	273	116
RPL12P14	0	3	4	5	3	9	0	5	3	11	7	5	5	10	12	4	12	5
UQCRHL	76	97	87	88	264	336	101	154	78	122	157	148	135	137	187	144	297	77
RP11-169K16.8	46	9	70	0	139	65	7	8	3	28	32	25	5	53	59	2	8	10
FLJ37453	7	11	3	6	4	19	12	5	7	4	27	7	7	13	12	12	12	2
SPEN	62	60	58	22	41	45	31	38	48	37	75	24	47	44	30	41	31	39
RP1-134O19.3	0	0	0	0	0	0	0	0	0	0	0	0	0	0	0	0	0	0
ZBTB17	23	32	17	30	31	29	24	28	42	19	48	31	39	34	50	36	67	35
RP11-5P18.1	0	0	0	0	0	0	0	0	0	0	0	0	0	0	0	0	0	0
RP11-5P18.3	0	0	0	0	0	0	0	0	0	0	0	0	0	0	0	0	0	0
RP11-5P18.11	0	0	0	0	0	0	0	0	0	0	0	0	0	0	0	0	0	0
TBC1D3P6	0	0	0	0	0	0	0	0	0	0	0	0	0	0	0	0	0	0
C1orf64	0	0	0	0	0	0	0	0	0	0	0	0	0	0	0	0	0	0
RP11-5P18.5	0	0	0	0	0	0	0	0	0	0	0	0	0	0	0	0	0	0
HSPB7	2	2	0	11	0	9	0	0	25	7	17	16	112	15	33	11	20	9
CLCNKA	0	0	0	0	0	0	0	0	0	0	0	0	0	0	0	0	0	0
RP11-5P18.10	0	0	0	0	0	0	0	0	0	0	0	0	0	0	0	0	0	0
CLCNKB	0	0	0	0	0	0	0	0	2	0	4	2	0	0	0	0	0	2
FAM131C	0	0	0	0	0	3	0	0	0	0	0	0	0	0	0	0	0	0
EPHA2	460	321	206	26	56	352	15	330	49	35	21	44	32	18	68	38	29	259
RP11-276H7.2	5	0	2	0	0	5	0	2	6	2	4	2	0	6	0	0	2	4
RP11-276H7.3	2	0	0	0	0	0	0	2	0	0	0	0	2	0	2	2	2	0
ARHGEF19-AS1	0	0	0	0	0	0	0	0	0	0	0	0	0	0	0	0	0	0
ARHGEF19	3	10	5	5	9	11	12	6	16	7	11	2	3	4	12	6	20	11
ANO7L1	0	2	4	2	4	10	2	2	8	2	4	2	4	5	11	0	11	4
RSG1	2	8	4	2	0	10	0	6	4	0	12	3	2	4	5	3	9	5
MT1XP1	3	0	0	25	2	0	4	8	14	14	9	11	27	7	3	6	21	0
FBXO42	41	49	14	24	27	30	18	42	58	38	45	34	63	39	40	32	61	45
SZRD1	152	183	90	76	101	193	123	254	193	78	164	92	177	87	182	233	272	152
RP11-430L17.1	0	0	0	0	0	0	0	0	0	0	0	0	0	0	0	0	0	0
SPATA21	0	0	0	0	0	0	0	0	0	0	0	0	2	0	0	0	0	0
NECAP2	107	239	146	105	114	132	145	264	169	122	183	164	174	154	185	180	248	199
RP4-798A10.2	0	0	0	2	0	0	0	0	0	0	0	0	2	0	2	0	0	0
CROCCP3	5	0	0	0	0	2	0	0	5	0	3	0	5	0	2	0	0	2
RNU1-1	0	0	0	0	0	2	0	0	0	0	0	0	0	2	0	0	0	0
RP4-798A10.7	3	0	0	0	0	0	0	0	0	2	0	0	2	0	0	0	0	0
RP4-798A10.4	0	0	0	0	0	0	0	0	0	0	2	0	0	0	0	0	0	0
RP5-875O13.1	0	0	0	0	0	0	0	2	0	0	0	0	0	0	0	0	0	0
RNU1-6P	0	0	0	0	0	0	0	0	0	0	0	0	0	0	0	0	0	0
FAM231B	0	0	0	0	0	0	0	0	0	0	0	0	0	0	0	0	0	0
RP5-875O13.6	0	0	0	0	0	0	0	0	0	0	0	0	0	0	0	0	0	0
NBPF1	66	79	21	101	48	85	37	69	92	202	242	47	209	112	206	88	237	43
RP5-1182A14.5	0	0	0	0	0	0	0	0	0	0	0	0	0	0	0	0	0	0
CROCCP2	19	17	9	19	17	21	20	18	22	28	28	10	30	30	30	10	33	22
MST1P2	4	0	0	0	2	2	0	4	0	4	0	2	4	4	9	0	2	2
RP1-163M9.8	0	0	0	0	0	0	0	0	0	0	0	0	0	0	0	0	0	0
RNU1-3	0	0	0	0	0	0	0	0	0	0	0	0	0	0	0	0	0	0
FAM231A	0	0	0	0	0	0	0	0	0	0	0	0	0	0	0	0	0	0
RP5-875O13.7	0	0	0	0	0	0	0	0	0	0	0	0	0	0	0	0	0	0
EIF1AXP1	14	6	2	8	36	12	20	3	2	2	4	2	5	7	4	2	3	4
ESPNP	0	0	0	0	0	0	0	0	0	0	2	0	0	0	0	0	0	0
RP1-163M9.7	0	0	0	0	0	0	0	0	0	0	0	0	0	0	0	0	0	0
FAM231C	0	0	0	0	0	0	0	0	0	0	0	0	0	0	0	0	0	0
RP5-1182A14.7	0	0	0	0	0	0	0	0	0	0	0	0	0	0	0	0	0	0
CROCC	12	10	11	4	7	9	14	6	9	5	10	2	6	5	5	3	8	11
CROCCP4	0	0	0	0	0	0	0	0	0	0	0	0	0	0	0	0	0	0
RNU1-4	0	0	0	0	0	0	0	0	0	0	0	0	0	0	0	0	0	0
MST1L	5	2	0	9	0	9	0	4	16	11	2	4	19	7	18	0	9	4
RP11-108M9.1	0	0	0	0	0	0	0	0	0	0	0	0	0	0	0	0	0	0
RP11-108M9.2	0	0	0	0	0	0	0	0	0	0	0	0	0	0	0	0	0	0
MIR3675	0	0	0	0	0	0	0	0	0	0	0	0	0	0	0	0	0	0
RP11-108M9.3	0	0	0	0	0	0	0	0	0	0	0	0	0	0	0	0	0	0
RNU1-5P	0	0	0	0	0	0	0	0	0	0	0	0	0	0	0	0	0	0
RP11-108M9.4	2	6	4	3	6	0	0	2	7	0	8	4	2	3	2	7	15	0
RP11-108M9.5	0	0	0	0	0	0	0	3	0	0	0	0	0	0	0	0	0	0
RNU1-2	0	0	0	0	0	0	0	0	0	0	0	0	0	0	0	0	0	0
RP11-108M9.6	0	0	0	0	0	0	3	0	0	0	0	0	0	0	0	0	0	0
MFAP2	11	6	5	5	6	10	11	18	5	3	4	3	7	12	13	3	18	11
RP1-37C10.3	0	0	0	0	0	0	0	0	0	0	0	0	0	0	0	0	0	0
ATP13A2	56	61	69	19	41	78	53	73	36	29	61	50	33	43	60	75	38	64
SDHB	970	677	483	883	1017	857	699	569	1011	1427	1401	1357	1544	2561	1707	1273	2251	778
PADI2	151	313	63	690	49	225	61	266	152	1174	1417	488	700	1188	1500	307	1780	128
RP11-380J14.1	0	0	0	0	0	0	0	0	0	0	0	0	0	0	0	0	0	0
RP11-380J14.4	0	0	0	0	0	0	0	0	0	0	0	0	0	0	0	0	0	0
PADI1	2	3	2	0	0	0	2	2	0	0	0	0	0	2	2	0	0	3
PADI3	0	5	0	0	4	0	0	0	0	0	0	0	0	0	0	0	0	0
MIR3972	0	0	0	0	0	0	0	0	0	0	0	0	0	0	0	0	0	0
PADI4	3	3	3	2	0	4	0	9	0	0	2	0	5	0	6	0	6	4
AC004824.1	0	0	0	0	0	0	0	0	0	0	0	0	0	0	0	0	0	0
PADI6	0	0	0	0	0	0	0	0	0	0	0	0	0	0	0	0	0	0
RCC2	44	54	40	17	36	41	25	52	25	16	39	23	24	16	25	28	42	53
RP1-20B21.4	0	0	0	0	0	0	0	0	0	0	0	0	0	0	0	0	0	0
ARHGEF10L	154	97	108	111	107	89	148	106	124	116	165	99	139	181	131	118	163	133
RP11-473A10.2	0	0	0	0	0	0	0	0	0	0	0	0	0	0	0	0	0	0
ACTL8	12	4	0	0	0	0	0	0	0	0	0	2	0	0	0	3	0	20
RP11-174G17.2	0	0	0	0	0	0	0	0	0	0	0	0	0	0	0	0	0	0
IGSF21	0	0	0	0	0	0	0	0	0	2	16	0	0	0	0	0	0	0
RP11-174G17.3	0	0	0	0	0	0	0	0	0	0	6	0	0	0	0	0	0	0
RP11-174G17	0	0	0	0	0	0	0	0	0	0	0	0	0	0	0	0	0	0
RP11-422P22.1	0	0	0	0	0	0	0	0	0	0	0	0	0	0	0	0	0	0
KLHDC7A	0	14	2	0	4	0	0	0	2	4	11	0	2	7	7	5	10	2
DYNLL1P3	0	0	0	0	0	0	0	0	0	0	0	0	0	0	0	0	0	0
RP1-8B22.2	0	0	0	0	0	0	0	0	0	0	0	0	0	0	0	0	0	0
PAX7	0	0	0	0	0	0	0	0	0	0	0	0	0	0	0	0	0	0
TAS1R2	0	0	0	0	0	0	0	0	0	0	0	0	0	0	0	0	0	0
RP13-279N23.2	0	0	0	0	0	0	0	0	0	0	0	0	0	0	0	0	0	0
ALDH4A1	27	12	15	6	43	23	20	85	15	11	9	10	11	21	20	20	12	59
MIR4695	0	0	0	0	0	0	0	0	0	0	0	0	0	0	0	0	0	0
MIR1290	0	0	0	0	0	0	0	0	0	0	0	0	0	0	0	0	0	0
IFFO2	5	10	0	0	4	0	2	2	2	0	0	0	0	0	0	5	0	4
RP5-1126H10.2	0	0	0	0	0	0	0	0	0	0	0	0	0	0	0	0	0	0
UBR4	119	138	90	56	112	107	56	161	109	68	109	87	100	87	83	78	107	115
RP1-43E13.2	0	0	0	0	0	0	0	0	0	0	0	0	0	0	0	0	0	0
EMC1	97	85	73	52	49	97	66	131	80	55	76	54	57	79	56	49	62	74
MRTO4	198	171	131	79	252	284	161	532	128	82	110	69	142	174	139	173	146	180
AKR7L	7	6	2	11	5	9	9	11	11	11	4	0	14	15	18	15	22	13
AKR7A3	95	183	124	169	110	153	137	256	759	250	335	292	212	537	361	210	367	786
RP4-657E11.10	0	2	4	3	2	4	0	0	3	6	2	0	5	8	5	3	0	4
AKR7A2	361	256	235	345	237	402	412	615	642	512	526	493	461	942	809	369	780	653
RNU6-1099P	0	0	0	0	0	0	0	0	2	0	0	0	0	0	0	0	0	0
PQLC2	28	39	14	19	17	20	27	49	23	16	30	20	39	26	38	46	35	31
CAPZB	552	826	336	486	515	636	624	1881	1145	492	788	693	826	750	1146	1265	1420	1088
RN7SL277P	0	0	0	0	0	0	0	0	0	0	0	0	0	0	0	0	0	0
RNU4-28P	0	0	0	0	0	0	0	0	0	0	0	0	0	0	0	0	0	0
RP5-1056L3.1	0	2	0	0	0	0	0	0	0	0	0	0	0	0	0	0	0	0
MINOS1	32	44	24	38	52	36	29	29	18	52	72	43	49	38	60	44	90	14
MINOS1-NBL1	0	0	0	0	0	0	0	0	0	0	0	0	0	0	0	0	0	0
RP5-1056L3.3	8	12	70	5	68	55	13	10	12	2	12	22	7	33	51	11	22	18
NBL1	28	48	69	10	18	34	68	56	47	28	85	22	31	47	40	55	49	25
HTR6	0	0	0	0	0	0	0	0	0	0	0	0	0	0	0	0	0	0
TMCO4	35	48	40	34	55	21	59	47	47	22	67	38	36	57	52	34	69	45
RNF186	119	63	159	90	29	35	134	59	33	56	161	87	92	74	69	51	62	60
RP11-91K11.2	0	0	0	0	0	0	0	0	0	0	0	0	0	0	0	0	0	0
OTUD3	5	11	5	4	7	10	3	12	7	12	9	8	9	3	4	10	5	0
PLA2G2E	0	0	0	0	0	0	0	0	0	0	0	0	0	0	0	0	0	0
RN7SL304P	0	0	0	0	0	0	0	0	0	0	0	0	0	0	0	0	0	0
PLA2G2A	3761	54465	515	899	4998	14576	1805	714	68684	2997	2132	39009	55	269	1741	4413	162	752
PLA2G5	0	0	0	2	0	2	0	0	4	0	0	3	14	4	5	0	3	2
PLA2G2D	18	11	20	6	0	21	22	3	143	8	16	177	13	40	37	67	8	10
PLA2G2F	10	0	0	0	0	24	2	0	0	2	0	0	0	0	0	0	2	0
RP3-340N1.2	0	0	0	0	0	0	0	0	0	0	0	0	0	0	0	0	0	0
PLA2G2C	0	0	0	0	0	0	0	0	0	0	0	0	0	0	0	0	0	0
UBXN10-AS1	0	0	0	0	0	0	0	0	0	2	3	3	11	0	0	0	2	0
UBXN10	67	47	94	21	42	44	13	28	23	40	45	78	48	23	64	38	71	8
RP3-340N1.6	0	0	0	0	0	0	0	0	0	0	0	0	0	0	0	0	0	0
VWA5B1	2	0	0	0	0	0	2	0	0	0	2	0	0	0	0	0	0	2
RP4-745E8.2	0	0	0	0	0	0	0	0	0	0	0	0	0	0	0	0	0	0
LINC01141	0	0	0	0	0	0	0	0	0	0	0	0	0	0	0	0	0	0
RP4-749H3.2	0	0	0	0	0	0	0	0	0	0	0	0	0	0	0	0	0	0
CAMK2N1	98	187	79	96	70	140	39	19	35	189	297	146	164	184	259	98	132	31
MUL1	91	93	70	77	72	87	69	133	113	90	168	86	145	143	135	103	164	103
RPS4XP4	0	0	0	0	0	0	0	0	0	0	0	0	0	0	0	0	0	0
FAM43B	0	0	0	0	0	0	0	0	0	0	0	0	0	0	0	0	0	0
CDA	15	108	19	17	14	44	7	39	43	76	34	72	18	17	146	116	80	72
PINK1	32	25	15	14	17	22	18	15	36	42	52	27	30	32	38	29	31	29
PINK1-AS	0	3	0	4	2	3	4	6	2	2	3	2	2	4	6	0	4	2
DDOST	3008	1373	1126	924	1562	1430	1258	4805	1723	1391	1127	1531	1240	1599	1414	1035	1755	2124
KIF17	0	3	0	0	0	5	0	2	7	0	5	2	4	5	7	2	3	4
RP5-930J4.5	0	0	0	0	0	0	0	0	0	0	0	0	0	0	0	0	0	0
SH2D5	0	0	0	0	0	0	0	0	0	0	0	0	0	0	0	0	0	0
RP5-930J4.2	0	0	0	0	0	0	0	0	0	0	0	0	0	0	0	0	0	0
HP1BP3	259	263	199	219	218	194	236	256	292	253	347	248	315	324	265	227	318	221
EIF4G3	41	59	32	35	29	52	23	33	33	43	44	36	46	62	38	46	85	20
RNU7-200P	0	0	0	0	0	0	0	0	0	0	0	0	0	0	0	0	0	0
MIR1256	0	0	0	0	0	0	0	0	0	0	0	0	0	0	0	0	0	0
RPS15AP6	0	0	0	2	0	0	0	0	0	0	0	0	0	0	0	0	0	0
RP11-487E1.2	0	0	0	0	0	0	0	0	0	0	0	0	0	0	0	0	0	0
HSPE1P27	0	0	0	0	0	0	0	0	0	0	0	0	0	2	0	0	0	0
ECE1	218	316	171	139	123	107	144	252	205	214	228	149	218	248	262	216	263	269
RP3-329E20.2	0	2	0	0	0	0	0	0	2	0	0	0	0	0	0	0	0	0
RP5-1071N3.1	0	0	0	0	0	0	0	0	0	0	0	2	0	0	3	0	3	0
PPP1R11P1	0	0	0	0	0	0	0	0	0	0	0	0	0	0	0	0	0	0
RP11-293F5.8	0	0	0	0	0	0	0	0	0	0	0	0	0	0	0	0	0	0
RP11-293F5.1	0	0	0	0	0	0	0	0	0	0	0	0	0	0	0	0	0	0
NBPF2P	3	0	0	3	0	0	0	0	0	0	4	0	2	0	0	3	0	0
HS6ST1P1	0	0	0	0	0	0	0	0	0	0	0	0	0	0	0	0	0	0
CROCCP5	0	0	0	0	0	0	0	0	0	0	0	0	0	0	0	0	0	0
NBPF3	13	26	11	20	17	9	46	9	17	13	22	11	19	11	17	47	29	10
PFN1P10	0	0	0	0	0	0	0	0	0	0	0	0	0	0	0	0	0	0
ALPL	9	6	7	16	8	13	10	25	30	3	5	4	9	15	19	21	30	13
RP11-63N8.3	0	0	0	0	0	0	0	0	0	0	0	0	0	0	0	0	0	0
RAP1GAP	43	8	29	36	33	48	28	130	46	21	33	29	27	55	73	32	80	33
USP48	115	139	132	81	92	78	77	156	100	112	142	117	149	106	82	66	115	63
RP11-132G19.3	0	0	0	0	0	0	0	0	0	0	0	0	0	0	0	0	0	0
LDLRAD2	0	0	0	0	0	0	0	0	0	0	0	0	0	0	0	0	2	0
HSPG2	51	61	35	24	35	29	14	54	34	21	37	12	54	27	36	26	39	64
RP11-26H16.1	0	0	3	0	4	4	0	4	0	0	3	0	2	2	4	0	3	0
RP11-26H16.4	0	0	0	0	0	0	0	0	0	0	0	0	0	0	0	0	0	0
CELA3B	0	0	0	0	0	0	0	0	0	0	0	0	0	0	2	2	0	0
RN7SL386P	0	0	0	0	0	0	0	0	0	0	0	0	0	0	0	0	0	0
RNU6-1022P	0	0	0	0	0	0	0	0	0	0	0	0	0	0	0	0	0	0
CELA3A	0	0	0	0	0	0	0	0	0	0	0	0	0	0	0	0	0	0
RN7SL186P	0	0	0	0	0	0	0	0	0	0	0	0	0	0	0	0	0	0
RNU6-776P	0	0	0	0	0	0	0	0	0	0	0	0	0	0	0	0	0	0
RP1-224A6.3	0	0	0	0	0	0	0	0	0	0	0	0	0	0	0	0	0	0
LINC00339	3	26	4	10	5	22	16	13	14	8	46	14	38	16	31	18	17	7
CDC42	1356	1059	674	614	870	821	661	1381	846	930	927	769	881	683	1155	1266	1996	697
CDC42-IT1	0	0	0	0	0	0	0	0	0	0	0	0	0	0	0	0	0	0
RP1-224A6.8	0	0	0	0	0	0	0	0	0	0	0	0	0	0	0	0	0	0
RP1-224A6.9	0	0	0	0	0	0	0	0	0	0	0	0	3	0	0	0	0	0
WNT4	7	13	15	2	5	5	14	5	6	2	11	7	3	7	19	7	8	2
MIR4418	0	0	0	0	0	0	0	0	0	0	0	0	0	0	0	0	0	0
RP11-415K20.1	2	2	0	0	0	0	0	0	0	0	2	0	0	0	0	0	0	0
RP11-415K20.2	0	0	0	0	0	0	0	0	0	0	0	0	0	0	0	0	0	0
ZBTB40	26	30	14	20	17	21	13	18	17	12	16	14	27	21	11	15	36	20
ZBTB40-IT1	0	0	0	0	0	0	0	0	0	0	0	0	0	0	0	0	0	0
EPHA8	0	0	0	0	0	0	0	0	0	0	0	0	0	0	0	0	0	0
MIR6127	0	0	0	0	0	0	0	0	0	0	0	0	0	0	0	0	0	0
C1QA	586	500	310	771	332	327	1699	425	5256	1146	1027	2116	2339	1201	4073	3372	2910	852
C1QC	586	471	313	571	308	368	1740	414	4977	910	842	2554	1710	723	3981	3034	2558	1004
C1QB	1518	1093	677	1647	832	867	3254	962	10358	2742	2044	6109	4569	2373	7692	5882	4978	2039
EPHB2	188	132	119	30	186	78	237	96	74	73	84	62	55	103	53	49	76	106
MIR4684	0	0	0	0	0	0	0	0	0	0	0	0	0	0	0	0	0	0
RP11-69E9.1	0	0	0	0	0	0	0	0	0	0	0	0	0	0	0	0	0	0
MIR4253	0	0	0	0	0	0	0	0	0	0	0	0	0	0	0	0	0	0
LACTBL1	0	0	0	0	0	0	0	0	0	0	0	0	0	0	0	0	0	0
C1orf234	0	0	0	0	0	0	0	0	0	0	0	0	0	0	0	0	0	0
KDM1A	54	53	39	19	50	84	47	103	27	28	43	23	38	47	25	37	43	58
RP1-184J9.2	0	0	0	0	0	0	0	0	0	0	0	0	0	0	0	0	0	0
MIR3115	0	0	0	0	0	0	0	0	0	0	0	0	0	0	0	0	0	0
MIR4419A	0	0	0	0	0	0	0	0	0	0	0	0	0	0	0	0	0	0
LUZP1	128	156	102	66	103	88	47	179	159	122	132	82	127	141	97	111	176	170
RP5-979D14.1	0	0	0	0	0	0	0	0	0	0	0	0	0	0	0	0	0	0
RNU6-514P	0	0	0	0	0	0	0	0	0	0	0	0	0	0	0	0	0	0
RNU6-135P	0	0	0	0	0	0	0	0	0	0	0	0	0	0	0	0	0	0
HTR1D	9	2	0	0	4	27	0	8	3	0	0	0	0	0	0	0	0	4
RP5-1057J7.1	0	0	2	0	0	0	3	0	0	0	0	0	0	0	0	0	0	0
LINC01355	8	4	6	5	7	0	0	4	4	0	10	3	6	5	3	2	7	0
HNRNPR	621	519	514	299	530	389	257	565	351	429	467	468	419	392	258	346	431	300
ZNF436	30	36	28	24	22	14	26	22	34	32	66	19	39	33	30	21	53	17
ZNF436-AS1	6	2	2	3	5	2	5	2	5	6	12	0	2	7	3	7	8	0
Y_RNA(5)	0	0	0	0	0	0	0	0	0	0	0	0	0	0	0	0	0	0
RP5-1057J7.7	0	0	0	3	0	0	0	0	0	5	5	0	0	5	0	0	7	0
TCEA3	135	189	199	375	137	158	233	151	303	328	551	327	505	853	598	297	721	206
RP4-654C18.1	0	0	0	0	0	0	0	0	0	0	0	0	0	0	0	0	0	0
ASAP3	27	26	23	69	5	42	37	11	52	54	63	58	101	115	110	92	203	24
E2F2	15	15	11	10	8	14	20	15	17	18	13	31	17	34	36	31	40	31
RP1-150O5.3	0	2	4	0	0	0	0	0	0	0	0	0	0	0	0	0	2	0
ID3	1321	410	621	406	472	582	1389	63	244	959	803	455	1362	1065	847	496	1390	384
MDS2	0	0	2	0	0	0	0	0	0	0	0	0	0	3	3	0	0	0
RP11-223J15.2	0	0	0	0	0	0	0	0	0	0	0	0	0	0	0	0	0	0
RPL11	9388	9018	13313	7628	25291	15443	10858	12605	8009	9689	14389	9880	13630	13058	11467	10181	18164	7731
TCEB3	96	103	68	52	64	140	59	77	113	68	98	69	89	93	87	93	95	75
TCEB3-AS1	0	3	0	0	0	0	3	2	2	0	2	0	2	3	2	0	2	2
PITHD1	151	165	147	126	156	205	151	353	170	150	223	143	216	172	241	175	338	161
LYPLA2	220	258	149	158	135	264	228	483	190	227	254	185	192	274	340	311	432	465
GALE	276	562	317	236	370	380	411	456	281	535	392	494	246	459	487	642	434	464
HMGCL	220	175	162	223	111	129	331	247	249	246	406	272	313	531	537	247	498	159
FUCA1	1952	1765	398	1226	384	317	875	246	3797	3189	3506	1780	2590	1953	1504	2132	3107	695
CNR2	2	0	0	0	0	0	0	0	5	5	2	0	0	5	5	4	0	0
BTBD6P1	0	0	0	0	0	0	0	0	0	0	0	0	0	0	0	0	0	0
RP11-4M23.3	0	0	0	0	0	0	0	0	0	0	0	0	0	0	0	0	0	0
MIR378F	0	0	0	0	0	0	0	0	0	0	0	0	0	0	0	0	0	0
RP11-4M23.4	5	3	4	3	7	3	2	2	4	2	2	5	3	5	2	4	2	6
PNRC2	753	729	433	819	574	395	291	510	373	855	1255	754	1080	740	611	452	1008	271
SRSF10	407	419	244	210	429	325	150	526	211	325	412	244	332	367	308	179	391	163
RP11-4M23.7	0	0	0	0	0	0	0	0	0	0	0	0	0	0	0	0	0	0
RP11-293P20.2	0	0	2	0	0	0	0	0	0	0	0	0	2	0	0	0	2	4
MYOM3	17	35	6	0	27	4	7	14	6	7	4	3	0	0	0	0	4	29
RP11-293P20.4	0	0	0	0	0	0	0	0	0	0	0	0	0	0	0	0	0	0
IL22RA1	74	102	105	21	50	92	75	134	78	46	70	38	29	22	81	77	80	120
IFNLR1	54	48	36	21	7	18	19	59	30	40	51	23	25	13	32	52	31	37
RP11-10N16.2	0	2	0	0	0	0	0	0	0	0	0	0	0	0	0	0	0	0
RP11-10N16.3	0	0	0	0	0	0	0	0	0	0	0	0	0	0	0	0	0	0
GRHL3	8	11	8	0	2	3	2	9	3	0	2	3	0	3	0	2	2	9
STPG1	14	27	12	27	10	21	13	29	23	33	34	23	45	59	39	40	54	16
NIPAL3	108	85	67	51	72	33	66	46	83	84	100	62	113	119	90	74	126	81
RCAN3	71	96	82	31	53	40	51	60	44	40	83	59	42	44	49	49	68	41
RP4-594I10.3	0	0	0	0	0	0	0	0	0	0	0	0	2	0	0	0	0	0
NCMAP	6	15	3	0	10	5	9	3	14	0	18	2	13	7	7	7	6	4
RP11-496D1.2	0	0	0	0	0	0	0	0	0	0	0	0	0	0	2	0	0	0
Y_RNA(6)	0	0	0	0	0	0	0	0	0	0	0	0	0	0	0	0	0	0
SRRM1	157	203	196	117	163	179	120	389	176	130	187	142	154	176	162	177	224	277
CLIC4	272	453	283	242	215	116	133	462	357	523	562	351	851	184	347	291	473	178
RNU6-1208P	0	0	0	0	0	0	0	0	0	0	0	0	0	0	0	0	0	0
RUNX3	20	15	29	6	9	6	15	8	19	8	23	23	8	11	14	20	21	10
MIR6731	0	0	0	0	0	0	0	0	0	0	0	0	0	0	0	0	0	0
RP11-84D1.1	0	0	0	0	0	0	0	0	0	0	2	0	0	0	0	0	0	0
RP11-84D1.2	0	0	0	0	0	0	0	0	0	0	0	0	0	0	0	0	0	0
MIR4425	0	0	0	0	0	0	0	0	0	0	0	0	0	0	0	0	0	0
RP4-799D16.1	0	0	0	0	0	0	0	0	0	0	0	0	0	0	0	0	0	0
RP4-781L3.1	0	0	0	0	0	0	0	2	0	0	0	0	0	0	0	0	0	0
RP4-706G24.1	0	0	0	0	0	0	0	0	0	0	0	0	0	0	0	0	0	0
SYF2	104	142	115	106	135	121	87	96	88	157	218	155	167	119	146	119	219	52
RSRP1	110	222	329	113	88	78	27	81	75	127	422	135	145	127	115	67	228	44
RP3-465N24.6	0	0	0	0	0	0	2	0	0	0	0	0	0	0	0	0	0	0
RP3-465N24.5	0	0	3	0	0	0	0	0	0	0	0	0	0	0	0	0	0	2
RHD	6	0	0	3	2	2	0	0	5	2	0	0	5	4	0	0	4	0
SDHDP6	0	0	0	3	3	0	5	3	0	2	3	3	2	5	0	0	6	2
RP11-335G20.7	2	0	0	0	0	0	0	0	0	0	0	0	0	0	0	0	0	0
TMEM50A	706	789	445	497	493	468	390	770	464	617	737	530	788	464	539	526	770	298
RHCE	0	0	0	0	0	0	0	2	0	0	0	0	0	2	0	0	0	0
RP3-469D22.1	2	0	0	3	3	0	0	0	0	3	4	6	7	5	3	0	8	2
TMEM57	35	56	29	5	26	29	27	26	24	18	35	14	11	20	19	32	21	15
LDLRAP1	85	73	67	75	52	96	79	126	119	84	130	91	116	135	132	100	181	112
RP11-70P17.1	0	0	0	0	0	0	0	0	3	0	0	0	3	0	0	0	0	0
MAN1C1	2	3	2	3	4	0	2	0	12	10	2	3	15	3	3	8	18	2
RP1-187B23.1	0	0	0	0	0	0	0	0	0	0	0	0	0	0	0	0	0	0
SEPN1	7	9	8	2	7	8	2	7	7	7	10	8	0	2	7	4	11	4
RP1-317E23.6	0	0	0	0	0	0	0	0	0	0	0	0	0	0	0	0	0	0
RP1-317E23.3	0	0	0	0	0	0	0	0	0	4	0	0	3	2	0	2	0	0
MTFR1L	38	73	51	71	65	63	77	89	93	67	145	62	150	130	121	85	150	68
RP1-317E23.7	0	0	0	0	0	0	0	0	0	0	0	0	0	0	0	0	0	0
AUNIP	24	25	12	3	14	26	8	49	4	4	3	2	6	9	4	5	11	33
RP1-125I3.2	0	0	0	0	0	0	0	0	0	0	0	0	0	0	0	0	0	0
PAQR7	33	11	14	4	8	15	18	25	18	17	18	6	23	18	27	23	30	11
Y_RNA(7)	0	0	0	0	0	0	0	0	0	0	0	0	0	0	0	0	0	0
STMN1	1305	615	818	235	1324	997	1157	1839	855	699	547	856	535	919	593	342	790	1573
SNRPFP2	0	0	0	0	0	0	0	0	0	0	0	0	0	0	0	0	0	0
RP1-125I3.4	0	0	0	0	0	0	0	0	0	0	0	0	0	0	0	0	0	0
PAFAH2	111	138	63	124	64	72	70	73	119	118	241	114	159	220	175	125	240	58
RNU6-110P	0	0	0	0	0	0	0	0	0	0	0	0	0	0	0	0	0	0
SCARNA17(1)	0	0	0	0	0	0	0	0	0	0	0	0	0	0	0	0	0	0
SCARNA18(1)	0	0	0	0	0	0	0	0	0	0	0	0	0	0	0	0	0	0
EXTL1	0	0	0	0	0	0	0	0	0	0	0	0	0	0	0	0	0	0
SLC30A2	8	4	0	0	0	0	12	0	2	3	4	0	0	0	4	0	0	3
TRIM63	0	0	0	0	0	0	0	0	2	0	0	0	0	0	0	2	0	0
PDIK1L	61	67	25	45	49	41	31	48	47	60	88	44	89	64	30	21	72	11
FAM110D	3	3	0	0	0	0	3	0	8	0	2	3	0	4	7	2	2	0
RP11-96L14.8	0	0	0	0	0	0	0	0	0	0	0	0	0	0	0	0	0	0
RP11-96L14.7	0	0	0	0	0	3	0	0	2	0	0	0	0	0	0	0	0	0
ZNF593	0	0	0	0	0	0	0	0	0	0	0	0	0	0	0	0	0	0
CNKSR1	53	51	29	22	40	37	36	44	43	33	38	26	33	49	48	25	45	75
CATSPER4	0	0	0	0	0	0	0	0	0	0	0	0	0	0	0	0	0	0
RP11-231P20.2	10	2	0	0	0	0	0	19	2	3	0	0	0	0	0	3	0	0
RP11-231P20.6	0	0	0	0	0	0	0	0	0	0	0	0	0	0	0	0	0	0
CEP85	34	36	36	13	24	40	23	65	19	14	26	22	18	24	22	24	38	35
RP11-231P20.5	0	0	0	0	0	0	0	0	0	0	0	0	0	0	0	0	0	0
SH3BGRL3	2845	3612	3491	1848	2462	2825	1888	8869	2737	2168	2624	3086	1702	3224	4961	4553	6418	4367
UBXN11	25	22	20	16	26	47	27	152	34	10	49	28	28	32	35	30	44	38
CD52	37	43	24	41	31	94	133	75	478	45	129	137	77	195	191	178	235	48
AIM1L	17	25	7	4	17	17	7	25	4	10	17	4	6	11	13	5	25	41
RP11-569G9.7	0	0	0	0	0	0	0	0	0	0	0	0	0	0	0	0	0	0
ZNF683	0	0	0	0	0	6	0	0	0	0	2	0	0	3	2	0	0	0
LIN28A	0	0	0	0	0	0	0	0	0	0	0	0	0	0	0	0	0	0
DHDDS	70	129	66	114	48	94	72	224	116	138	192	137	180	200	199	189	278	111
RP3-476K8.4	0	0	0	0	2	4	0	2	2	2	2	2	0	3	4	0	0	0
RP3-476K8.3	2	0	0	0	0	0	0	0	0	3	0	0	0	0	0	0	0	0
HMGN2	3349	2005	2078	1793	4458	5427	3217	3916	3529	2619	2089	3623	3023	4519	2588	2125	4596	2565
DPPA2P2	0	0	0	0	0	0	0	0	0	0	0	0	0	0	0	0	0	0
RPS6KA1	60	131	73	66	57	120	115	168	230	106	131	90	116	121	172	225	203	106
MIR1976	0	0	0	0	0	0	0	0	0	0	0	0	0	0	0	0	0	0
RN7SL679P	0	0	0	0	0	0	0	0	0	0	0	0	0	0	0	0	0	0
Y_RNA(8)	0	0	0	0	0	0	0	0	0	0	0	0	0	0	0	0	0	0
RNU7-29P	0	0	0	0	0	0	0	0	0	0	0	0	0	0	0	0	0	0
RP11-492M19.3	0	0	0	0	0	0	0	0	0	0	0	0	0	0	0	0	0	0
snoU13(1)	0	0	0	0	0	0	0	0	0	0	0	0	0	0	0	0	0	0
RP4-785J1.1	0	0	0	0	0	0	0	0	0	0	0	0	0	0	0	0	0	0
RP5-968P14.2	0	0	0	0	0	0	0	0	0	0	2	0	0	0	0	0	0	0
ARID1A	67	61	41	30	44	50	29	89	83	44	84	48	63	62	70	56	76	60
PIGV	69	79	46	45	33	57	88	80	62	48	87	47	48	97	77	54	71	32
RN7SL165P	0	0	0	0	0	0	0	0	0	0	0	0	0	0	0	0	0	0
ZDHHC18	9	17	28	12	10	24	30	10	12	3	23	16	12	13	25	27	31	9
SFN	113	141	177	58	84	92	40	361	24	80	101	123	60	58	166	177	210	154
RP1-50O24.6	0	0	0	0	0	0	0	0	0	0	0	0	0	0	0	0	0	0
GPN2	47	40	30	37	39	47	37	92	55	32	49	34	50	53	64	59	84	76
GPATCH3	10	16	15	12	19	27	20	47	33	26	43	15	29	21	36	34	41	42
NUDC	456	431	359	149	386	762	265	1326	260	177	266	226	305	226	271	309	404	616
NR0B2	4	5	0	2	34	43	0	5	11	0	6	0	0	5	0	3	0	65
KDF1	77	86	72	57	63	88	54	182	80	72	101	76	54	92	97	70	110	119
RPL12P13	0	0	0	0	4	2	0	3	0	0	0	0	0	0	0	0	0	0
RP11-344H11.5	0	0	0	0	0	0	0	0	0	0	0	0	0	0	0	0	0	0
OSTCP2	2	0	0	0	0	0	0	2	0	0	0	0	0	0	0	0	0	0
TRNP1	0	3	0	0	0	16	0	4	3	2	0	0	0	0	0	0	0	5
FAM46B	0	0	2	0	0	2	3	7	3	2	9	5	10	0	3	4	7	0
AL137860.1	0	0	0	0	0	0	0	0	0	0	0	0	0	0	0	0	0	0
SLC9A1	36	85	42	40	25	52	27	63	72	54	74	52	60	82	87	91	82	80
RP11-40H20.5	0	0	0	0	0	0	0	0	0	0	0	0	0	0	3	0	0	0
CHCHD3P3	55	16	22	25	46	29	44	57	20	31	36	35	37	59	23	33	54	25
NPM1P39	3	3	0	0	15	3	7	6	3	0	0	2	3	0	4	0	0	0
SNRPEP7	0	0	0	0	0	0	0	0	0	0	0	0	0	0	0	0	0	0
RP11-40H20.4	0	0	0	0	0	0	0	0	0	0	0	0	0	0	0	0	0	0
WDTC1	15	22	13	7	20	13	6	9	26	10	25	13	26	29	14	17	25	32
Y_RNA(9)	0	0	0	0	0	0	0	0	0	0	0	0	0	0	0	0	0	0
RP11-4K3__A.3	0	0	0	0	0	0	0	0	0	0	0	0	2	0	0	0	0	0
TMEM222	134	109	63	73	96	97	104	213	125	66	104	58	116	121	117	153	160	134
RNU6-48P	0	0	0	0	0	0	0	0	0	0	0	0	0	0	0	0	0	0
ACTG1P20	24	17	14	12	13	7	12	24	9	11	13	9	15	23	20	16	14	6
SYTL1	24	27	39	23	41	54	102	136	68	27	58	55	24	46	62	23	38	25
MAP3K6	13	19	9	9	12	18	9	17	13	18	26	27	15	22	20	21	14	8
FCN3	5	0	2	11	0	5	7	12	10	0	0	5	2	4	3	11	6	4
CD164L2	0	3	0	0	0	0	0	3	0	0	0	0	0	0	0	0	0	0
RP1-144C9.2	0	0	0	0	0	0	0	0	0	0	0	0	0	0	0	0	0	0
GPR3	4	4	0	0	0	9	2	10	0	0	0	0	2	0	3	2	0	3
WASF2	406	310	315	217	243	271	301	329	486	254	406	310	456	410	389	403	478	480
RP4-752I6.1	0	0	0	0	0	0	0	0	0	0	0	0	0	2	0	0	2	0
RP1-159A19.4	0	3	0	0	0	0	0	0	0	0	0	0	0	0	0	0	2	0
AHDC1	3	4	0	0	5	2	0	6	2	3	3	3	0	2	2	3	3	5
FGR	17	20	18	20	12	32	43	82	71	12	23	52	19	8	22	112	49	35
RP1-159A19.3	0	4	2	2	2	0	4	4	3	2	2	3	2	0	0	2	2	3
RP11-288L9.1	0	0	0	0	0	0	0	0	0	0	0	0	0	0	0	0	0	0
IFI6	2074	179	929	80	1425	823	1305	3353	439	61	266	462	167	99	145	156	135	1600
RP11-288L9.4	0	0	0	0	0	0	0	3	0	0	0	0	0	0	0	0	0	0
RNU6-949P	0	0	0	0	0	0	0	0	0	0	0	0	0	0	0	0	0	0
CHMP1AP1	0	0	0	0	0	0	0	0	0	0	0	0	0	0	0	0	0	0
RNU6-424P	0	0	0	0	0	0	0	0	0	0	0	0	0	0	0	0	0	0
FAM76A	52	61	37	22	51	35	35	53	36	37	60	38	81	35	39	32	60	21
RP3-426I6.2	0	2	0	0	0	0	0	2	0	0	0	0	0	0	0	0	0	0
RPEP3	0	0	0	0	0	0	0	0	0	0	0	0	0	0	0	0	0	0
STX12	190	324	166	233	147	108	126	162	216	404	435	319	444	236	329	316	577	114
RP3-426I6.5	0	0	0	0	0	2	0	0	0	0	0	0	0	0	0	0	0	0
RP3-426I6.6	0	0	0	0	0	0	0	0	2	0	0	0	0	2	0	0	0	0
RNU6-1245P	0	0	0	0	0	0	0	0	0	0	0	0	0	0	0	0	0	0
PPP1R8	11	18	7	6	8	31	6	15	13	8	16	3	17	13	3	17	20	11
SCARNA1	0	0	0	0	0	0	0	0	2	0	0	0	0	0	0	0	0	2
AL109927.1	0	0	0	0	0	0	0	0	0	0	0	0	0	0	0	0	0	0
THEMIS2	94	135	91	53	22	73	121	119	199	46	115	190	108	42	141	191	161	113
RPA2	370	234	186	104	163	288	217	284	215	147	208	145	219	175	201	171	270	195
SMPDL3B	61	67	33	70	16	20	50	54	49	102	123	64	64	109	77	36	70	56
RP11-460I13.2	0	0	0	0	0	0	0	0	0	0	0	0	0	0	0	0	0	0
XKR8	30	32	9	19	23	28	36	40	35	32	52	29	33	28	43	40	42	22
EYA3	132	72	64	49	64	51	24	141	45	64	56	51	63	61	40	36	108	85
RP11-460I13.6	0	0	0	0	0	0	0	0	0	0	0	0	0	0	0	0	0	0
RN7SL559P	0	0	0	0	0	0	0	2	0	0	2	0	0	0	0	0	0	0
SPCS2P4	9	8	5	6	9	6	11	21	6	6	8	11	13	7	13	5	15	2
RP5-1053E7.2	0	0	0	0	0	0	0	0	0	0	0	0	0	0	0	0	0	0
RP5-1053E7.3	0	0	0	0	0	0	0	0	0	0	0	0	2	0	0	0	0	0
RNU6-176P	0	0	0	0	0	0	0	0	0	0	0	0	0	0	0	0	0	0
PTAFR	28	39	24	30	45	34	60	55	97	30	35	57	59	52	78	76	80	56
DNAJC8	264	303	205	224	322	364	229	708	319	230	278	269	398	317	323	303	433	241
ATPIF1	1283	1141	894	1066	1282	1300	1214	1954	1212	1646	1790	1582	1567	2469	2344	1632	2709	1196
RP5-1092A3.4	2	2	0	5	4	0	0	4	5	3	11	0	7	6	4	4	3	0
RP5-1092A3.5	0	0	0	0	0	0	0	0	0	0	0	0	0	0	0	0	0	0
SESN2	54	101	49	60	32	52	30	132	72	67	120	86	72	52	82	96	104	87
MED18	38	52	23	34	45	43	56	72	45	53	96	32	39	90	122	65	98	40
PHACTR4	111	105	88	83	82	64	104	99	112	85	150	87	130	173	142	115	190	85
Y_RNA(10)	0	0	0	0	0	0	0	0	0	0	0	0	0	0	0	0	0	0
RP1-308E4.1	0	0	0	0	0	0	0	0	0	0	0	0	0	0	0	0	0	0
RNU6ATAC27P	0	0	0	0	2	0	0	0	0	0	0	0	0	0	0	0	2	0
RCC1	144	121	112	40	148	229	118	216	83	65	63	74	70	58	106	102	125	182
SNHG3	86	126	133	62	251	228	138	160	48	99	82	64	89	125	112	107	105	53
SNORA73A	0	0	0	0	0	0	0	0	0	0	0	0	0	0	0	0	0	0
SNORA73B	0	4	3	0	4	9	0	2	0	0	0	0	0	2	0	0	2	0
PRDX3P2	0	0	0	0	0	0	0	0	0	0	0	0	0	0	0	0	0	0
RP4-669K10.8	2	0	0	0	0	0	0	0	0	0	0	0	0	0	0	0	0	0
TRNAU1AP	28	54	30	24	43	60	51	89	80	34	44	34	60	69	62	63	77	52
SNHG12	13	34	30	9	38	60	16	19	8	18	25	24	22	25	31	34	35	17
SNORD99	2	0	2	0	0	2	0	0	0	0	0	0	0	0	0	3	2	0
SNORA61	0	0	0	0	0	0	0	0	0	0	0	0	0	0	0	0	0	0
SNORA44(1)	0	0	0	0	0	0	0	0	0	0	0	0	0	0	0	0	0	0
SNORA16A(1)	0	0	0	0	0	0	0	0	0	0	0	0	0	0	0	0	0	0
SNORA16A(2)	0	0	0	0	0	0	0	0	0	0	0	0	0	0	0	0	0	0
TAF12	61	67	55	43	85	91	47	115	76	35	58	54	51	52	73	67	93	56
RAB42	13	9	4	8	5	9	7	9	13	16	20	17	15	8	33	21	21	4
RP11-442N24__B.1	0	0	0	0	0	0	4	4	0	0	0	0	0	0	2	0	0	0
RNU11(1)	0	0	0	0	0	0	0	0	0	0	0	0	0	0	0	0	0	0
RNU11(2)	0	0	0	0	0	0	0	0	0	0	0	0	0	0	0	0	0	0
GMEB1	32	30	25	24	33	20	19	60	50	28	42	19	41	52	37	29	37	27
SCARNA24(1)	0	0	0	0	0	0	0	0	0	0	0	0	0	0	0	0	0	0
YTHDF2	382	328	268	191	333	226	239	639	297	207	274	169	251	299	294	183	309	289
OPRD1	0	0	2	0	0	0	2	4	0	0	0	0	0	0	0	0	0	0
RP1-212P9.3	0	0	0	0	0	0	0	0	0	0	0	0	0	0	0	0	0	0
Y_RNA(11)	0	0	0	0	0	0	0	0	0	0	0	0	0	0	0	0	0	0
EPB41	55	84	56	38	48	33	41	87	53	46	52	59	45	78	66	50	71	66
RP4-604A21.1	5	2	6	0	15	6	8	9	4	2	3	3	3	3	5	5	10	4
Y_RNA(12)	0	0	0	0	0	0	0	0	0	0	0	0	0	0	0	0	0	0
Metazoa_SRP(1)	0	0	0	0	0	0	0	0	0	0	0	0	0	0	0	0	0	0
TMEM200B	0	0	0	0	0	0	0	0	0	0	6	2	0	3	4	0	0	0
RP11-242O24.3	0	0	0	0	0	0	0	0	0	0	0	0	0	0	0	0	0	0
SRSF4	249	254	247	107	169	161	158	318	197	129	224	211	239	193	195	186	285	261
uc_338(1)	0	0	0	0	0	0	0	0	0	0	0	0	0	0	0	0	0	0
MECR	88	61	76	28	98	69	87	89	76	29	70	45	61	87	66	99	86	147
RP11-467D18.2	0	0	0	0	0	0	0	0	0	0	0	0	0	0	0	0	0	0
PTPRU	20	10	0	2	2	16	4	42	0	3	17	2	12	5	3	4	8	8
RP3-437I16.1	0	0	0	0	0	0	0	0	0	0	0	0	0	0	0	0	0	0
RP11-810H18.1	0	0	0	0	0	0	0	0	0	0	0	0	0	0	0	0	0	0
RP4-656G21.1	0	0	0	0	0	0	0	0	0	0	0	0	0	0	0	0	0	0
RP11-179G8.1	0	0	0	0	0	0	0	0	0	0	0	0	0	0	0	0	0	0
RP11-111I12.1	0	0	0	0	2	2	0	0	0	0	0	0	0	0	0	7	0	0
RP5-893G23.1	0	0	0	0	0	0	0	0	0	0	0	0	0	0	0	0	0	0
RP3-357I16.1	0	0	0	0	0	0	0	0	0	0	0	0	0	0	0	0	0	0
RP4-591L5.1	0	0	0	0	0	0	0	0	0	0	0	0	0	0	0	0	0	0
RP4-591L5.2	0	0	0	0	0	0	0	0	0	0	0	0	0	0	0	0	0	0
MATN1	0	0	0	0	0	0	0	0	0	0	0	0	0	0	0	0	0	0
MATN1-AS1	2	6	3	0	4	0	2	0	0	3	5	0	4	4	0	2	0	0
LAPTM5	698	746	563	631	394	570	1399	1562	2830	619	887	1801	1055	755	2093	2016	1631	933
MIR4420	0	0	0	0	0	0	0	0	0	0	0	0	0	0	0	0	0	0
RP5-1125N11.1	0	0	0	0	0	0	0	0	0	0	0	0	0	0	0	0	0	0
RP5-1125N11.2	2	0	0	0	2	0	2	0	0	2	0	0	0	0	0	0	0	0
RN7SKP91	0	0	0	0	0	0	0	0	0	0	0	0	0	0	0	0	0	0
RP1-65J11.5	0	0	0	0	0	0	0	0	0	0	0	0	0	0	0	0	0	0
SDC3	33	11	40	12	42	23	33	11	39	13	17	32	40	18	27	33	48	45
RN7SL371P	0	0	0	0	0	0	0	0	0	0	0	0	0	0	0	0	0	0
PUM1	437	269	279	158	195	152	183	217	179	168	276	143	228	199	142	115	208	206
RP11-201O14.1	0	0	0	0	0	0	0	0	0	0	0	0	0	0	0	0	0	0
RP11-201O14.2	0	0	0	0	0	0	0	0	0	0	0	0	0	0	0	0	0	0
SEPW1P	0	0	0	0	0	0	0	0	0	0	0	0	0	0	0	0	0	0
RP11-490K7.1	0	0	0	0	0	0	0	0	0	0	0	0	0	0	0	0	0	0
NKAIN1	0	0	0	0	0	0	0	0	0	0	0	0	0	0	0	0	0	0
SNRNP40	287	189	117	97	152	269	206	549	237	155	165	138	160	195	209	194	259	172
RP11-490K7.4	0	0	0	0	0	0	0	0	0	0	0	4	0	0	0	0	0	0
ZCCHC17	33	77	86	44	70	100	68	148	57	39	73	35	76	55	68	65	100	35
RP11-266K22.2	0	0	0	0	0	0	0	0	0	0	0	0	0	0	0	0	0	0
FABP3	78	11	2	3	2	6	7	65	7	10	23	17	17	6	27	10	18	5
SERINC2	532	1008	510	371	254	574	997	1198	284	756	1241	442	487	735	1682	1300	1450	395
RP11-439L8.2	2	0	4	2	4	5	5	2	3	0	7	0	2	0	2	3	4	0
RNU6-40P	0	0	0	0	0	0	0	0	0	0	0	0	0	0	0	0	0	0
LINC01225	0	0	0	2	0	0	0	0	0	0	0	0	0	0	0	2	0	0
Y_RNA(13)	0	0	0	0	0	0	0	0	0	0	0	0	0	0	0	0	0	0
RP11-73M7.1	4	11	9	4	5	14	19	7	2	0	8	2	6	2	6	0	11	3
TINAGL1	199	631	669	53	191	417	608	170	45	171	557	130	35	239	651	216	71	66
HCRTR1	0	0	0	0	0	0	0	0	0	0	0	0	0	0	0	0	0	0
PEF1	227	203	200	170	237	259	270	891	265	247	296	241	264	296	393	354	411	357
RP11-73M7.6	2	0	0	0	0	0	0	0	0	0	0	0	0	0	0	0	0	0
RP11-73M7.9	0	0	0	0	0	0	0	0	0	0	0	0	0	0	0	0	0	0
COL16A1	41	49	71	27	17	22	61	439	73	32	42	30	67	22	24	36	52	41
ADGRB2	7	3	3	0	2	0	2	2	14	2	2	2	2	4	3	0	2	7
MIR4254	0	0	0	0	0	0	0	0	0	0	0	0	0	0	0	0	0	0
RP11-84A19.3	0	0	0	0	0	0	0	0	0	0	0	0	0	0	0	0	0	0
SPOCD1	0	2	0	0	0	4	3	3	5	2	0	0	0	2	2	9	0	8
RP11-84A19.2	0	0	0	0	0	0	0	0	0	0	0	0	0	0	0	0	0	0
RP11-84A19.4	0	0	0	0	0	0	0	0	0	0	0	0	0	0	0	0	0	0
PTP4A2	604	608	297	237	423	330	218	560	348	484	705	294	380	327	303	314	460	278
RP4-534N18.2	3	0	0	0	5	3	0	0	0	0	0	2	0	0	0	0	0	0
KHDRBS1	240	283	333	72	243	213	222	230	159	162	322	141	147	202	237	159	156	127
RP11-277A4.4	0	0	0	0	0	0	0	0	0	0	0	0	0	0	0	0	0	0
TMEM39B	39	40	30	24	34	52	44	69	36	25	34	32	30	47	29	31	37	47
MIR5585	0	0	0	0	0	0	0	0	0	0	0	0	0	0	0	0	0	0
Metazoa_SRP(2)	0	0	0	0	0	0	0	0	0	0	0	0	0	0	0	0	0	0
KPNA6	187	183	137	121	143	125	133	287	164	126	219	143	187	139	166	170	188	176
RP4-622L5.2	0	0	0	0	0	0	0	0	0	0	0	0	0	0	0	0	0	0
TXLNA	177	168	158	87	153	160	143	337	194	111	179	129	158	201	206	165	244	162
CCDC28B	4	4	5	0	2	19	6	18	6	4	3	5	5	3	9	4	11	10
RP4-622L5.7	0	0	0	0	0	0	0	0	0	0	0	0	0	0	0	0	0	0
IQCC	16	6	8	6	7	12	15	22	10	10	3	6	7	10	2	2	12	5
DCDC2B	0	0	0	0	0	0	0	0	2	0	2	0	3	0	0	0	0	2
TMEM234	16	33	21	12	15	25	17	16	19	19	16	15	32	20	18	40	31	24
EIF3I	1398	1043	1048	497	1653	1689	1497	3105	947	726	767	982	706	1177	1089	1364	1434	1565
MTMR9LP	9	16	10	5	8	10	12	10	12	8	21	10	20	14	18	15	32	2
FAM167B	2	9	5	0	4	7	6	6	7	0	3	5	3	8	6	10	2	12
LCK	25	32	29	19	46	38	45	88	126	27	59	54	39	69	48	75	49	37
Metazoa_SRP(3)	0	0	0	0	0	0	0	0	0	0	0	0	0	0	0	0	0	0
Y_RNA(14)	0	0	0	0	0	0	0	0	0	0	0	0	0	0	0	0	0	0
HDAC1	1399	889	711	556	800	868	683	1329	619	1191	916	976	705	830	781	1161	1102	924
MARCKSL1	1011	1125	2050	127	829	2544	1849	398	177	387	974	359	91	657	826	567	138	700
RP4-811H24.9	0	0	0	0	0	0	0	0	0	0	0	0	0	0	0	0	0	0
TSSK3	0	0	0	0	0	0	0	0	0	0	2	0	0	2	0	0	0	0
FAM229A	0	0	0	0	0	12	3	0	0	0	7	0	3	0	0	0	2	2
BSDC1	192	256	143	119	129	195	142	138	180	153	265	142	203	191	253	161	312	152
GAPDHP20	0	0	0	0	0	0	0	0	0	0	0	0	0	0	0	0	0	0
RP11-395N6.4	0	0	0	0	0	0	0	0	0	0	0	0	0	0	0	0	0	0
LRRC37A12P	0	0	0	0	0	0	0	0	0	0	0	0	0	0	0	0	0	0
RN7SL122P	0	0	0	0	0	0	0	0	0	0	0	0	0	0	0	0	0	0
RP1-27O5.3	0	0	0	0	0	0	0	0	0	0	0	0	0	0	0	0	0	0
ZBTB8B	0	0	0	0	0	0	0	0	0	0	0	0	0	0	0	0	0	0
ZBTB8A	2	3	2	8	2	3	2	8	2	8	3	2	11	13	5	5	7	0
ZBTB8OS	59	79	49	75	73	115	55	136	78	101	153	68	92	94	147	107	159	42
Y_RNA(15)	0	0	0	0	0	0	0	0	0	0	0	0	0	0	0	0	0	0
RBBP4	728	692	501	456	577	669	622	1208	594	516	790	581	698	658	492	457	794	465
SYNC	0	0	0	0	0	2	0	0	0	4	6	0	8	3	6	0	3	0
RP11-114B7.6	0	0	0	0	0	0	0	0	0	0	0	0	0	0	0	0	0	0
KIAA1522	74	69	54	37	44	72	41	69	57	65	102	61	88	80	80	69	112	93
YARS	263	337	250	147	266	278	249	1296	311	154	159	231	160	228	231	283	312	413
S100PBP	32	32	15	34	16	20	20	31	38	25	61	25	49	35	27	24	41	8
FNDC5	0	0	0	0	0	0	0	0	0	0	0	0	0	0	2	0	2	0
HPCA	0	2	0	0	0	0	0	2	0	0	3	0	0	0	4	0	4	0
TMEM54	212	1353	585	399	305	772	677	201	359	1089	1103	589	548	1327	1762	2481	1779	365
RNF19B	38	28	25	7	19	44	9	26	31	12	18	32	16	16	25	23	22	18
RP5-1174N9.2	0	0	0	0	0	0	0	0	0	0	0	0	0	0	0	0	0	0
RP4-803A2.1	0	0	0	0	0	0	0	0	0	0	0	0	0	0	0	0	0	0
RP4-803A2.2	0	0	0	0	0	0	0	0	0	0	0	0	0	0	0	0	0	0
RP1-117O3.2	0	0	0	0	0	0	0	0	0	0	2	2	0	0	0	0	0	0
AK2	704	632	491	429	781	774	506	1194	730	517	664	621	755	901	692	866	1218	809
Metazoa_SRP(4)	0	0	0	0	0	2	0	0	0	0	0	0	0	0	0	0	0	0
AZIN2	6	28	14	9	4	17	4	3	7	3	15	12	26	32	23	31	57	9
RP11-131M11.2	0	0	0	0	0	0	0	0	0	0	0	0	0	0	0	0	0	0
TRIM62	6	4	2	2	6	2	0	2	11	3	3	4	5	2	3	7	6	6
RP11-131M11.3	0	0	0	0	0	0	0	0	0	0	0	0	0	0	0	3	0	0
ZNF362	25	25	16	19	15	20	50	15	26	21	40	30	26	33	49	28	26	24
RP11-415J8.7	0	0	0	0	0	0	0	0	0	0	0	0	0	0	0	0	0	0
A3GALT2	0	0	0	0	0	0	0	0	0	0	0	0	0	0	0	0	0	0
RP11-415J8.3	0	3	0	0	0	0	0	0	0	4	0	0	0	2	0	0	0	0
PHC2	32	62	63	23	49	65	31	60	48	23	56	29	41	32	33	45	60	71
RN7SKP16	0	0	0	0	0	0	0	0	0	0	0	0	0	0	0	0	0	0
RP11-415J8.5	4	0	0	0	0	0	0	0	0	0	0	0	0	0	0	0	0	0
TLR12P	0	0	0	0	0	0	0	0	0	0	0	0	0	0	0	0	0	0
ZSCAN20	3	9	4	5	7	7	3	2	9	2	3	6	3	6	3	3	11	0
RP4-580O19.2	0	0	0	0	0	0	0	0	0	0	0	0	0	0	0	0	0	0
CSMD2	3	0	0	0	0	0	0	2	3	0	0	0	2	0	0	0	2	0
HSPD1P14	0	0	0	0	0	0	0	0	0	0	0	0	0	0	0	0	0	0
HMGB4	0	0	0	0	0	0	0	0	0	0	0	0	0	0	0	0	0	0
CSMD2-AS1	0	0	0	0	0	0	0	0	0	0	0	0	0	0	0	0	0	0
RNA5SP42	0	0	0	0	0	0	0	0	0	0	0	0	0	0	0	0	0	0
C1orf94	0	0	0	0	0	0	0	0	0	0	0	0	0	0	0	0	0	0
RP4-657M3.2	0	0	0	0	0	0	0	0	0	0	0	0	0	0	0	0	0	0
MIR552	0	0	0	0	0	0	0	0	0	0	0	0	0	0	0	0	0	0
SMIM12	142	184	108	95	148	271	129	283	204	189	233	161	194	283	322	270	368	158
GJB5	0	12	0	0	34	2	0	27	0	0	4	0	0	0	0	0	0	0
GJB4	2	21	0	0	8	0	5	13	0	0	0	0	0	0	0	0	0	15
RP1-34M23.5	0	0	0	0	0	0	0	0	0	0	0	0	0	0	0	0	0	0
GJB3	89	146	100	12	91	38	38	191	12	39	58	18	17	19	34	14	31	90
GJA4	8	22	4	9	3	19	9	34	25	2	20	6	14	6	14	18	15	22
RP5-997D16.2	2	3	4	3	0	0	3	2	3	3	5	0	5	0	7	5	7	3
DLGAP3	5	5	0	0	0	2	0	2	0	0	0	0	4	0	2	2	2	4
RP11-244H3.1	0	0	0	4	0	0	0	0	3	5	4	4	6	4	2	0	0	0
RP11-244H3.4	0	0	0	0	0	0	0	0	0	0	0	0	0	0	0	0	0	0
TMEM35B	0	0	0	0	0	0	0	0	0	0	0	0	0	0	0	0	0	0
ZMYM6	12	13	13	11	18	11	7	7	10	13	32	9	28	16	12	5	25	4
RPL12P45	0	0	0	0	0	0	0	0	0	0	0	0	0	0	0	0	0	0
ZMYM1	33	33	20	16	28	13	19	18	37	13	34	20	30	14	13	9	21	8
EFCAB14P1	0	0	0	0	0	0	0	0	0	0	0	0	0	0	0	0	0	0
SFPQ	138	149	138	54	196	195	78	223	109	95	140	65	124	129	111	107	145	84
Y_RNA(16)	0	0	0	0	0	0	0	0	0	0	0	0	0	0	0	0	0	0
ZMYM4	43	40	28	21	50	34	24	40	26	24	36	35	43	22	17	29	40	20
RN7SL503P	0	0	0	0	0	0	0	0	0	0	0	0	0	0	0	0	0	0
SNORA62(1)	0	0	0	0	0	0	0	0	0	0	0	0	0	0	0	0	0	0
RPL5P4	38	45	71	30	104	72	41	71	37	45	68	40	82	64	48	52	67	17
ZMYM4-AS1	0	0	0	0	0	0	0	0	0	0	0	0	0	0	0	0	0	0
Metazoa_SRP(5)	0	0	0	0	0	0	0	0	0	0	0	0	0	0	0	0	0	0
KIAA0319L	215	193	120	113	179	153	113	123	184	130	254	158	120	202	190	144	196	128
RP4-728D4.3	0	0	0	0	0	0	0	0	0	0	2	0	0	0	0	0	0	0
NCDN	31	29	37	11	19	28	20	43	29	8	17	14	26	26	25	20	23	23
RP4-728D4.2	0	0	0	0	0	0	0	0	0	0	0	0	0	0	0	0	0	0
TFAP2E	3	0	0	2	0	0	0	0	0	0	0	0	0	0	0	0	0	0
PSMB2	1028	757	415	242	588	402	429	2148	510	373	306	370	325	478	374	596	519	899
C1orf216	31	41	22	11	15	57	34	28	58	12	32	14	59	13	22	32	63	21
CLSPN	25	22	13	6	22	40	11	46	12	7	6	17	10	22	8	6	2	7
RP11-435D7.3	0	0	0	0	0	0	0	0	0	0	0	0	0	0	0	0	0	0
AGO4	29	19	16	11	26	3	11	20	18	15	36	24	21	23	17	21	20	9
AGO1	116	84	50	64	53	63	81	76	114	71	96	66	95	72	73	54	103	51
RP4-789D17.4	0	0	0	0	0	0	0	0	0	0	0	0	0	0	0	0	0	0
RP4-789D17.5	0	0	0	0	0	0	0	0	0	0	0	0	0	0	0	0	0	0
AGO3	45	32	18	26	24	28	13	25	45	35	57	25	37	34	24	26	52	26
RP4-665N4.8	0	0	0	0	0	0	0	0	0	0	0	0	0	0	0	0	0	0
RP4-665N4.4	0	0	0	0	0	0	0	0	0	0	0	0	0	0	0	0	0	0
TEKT2	0	0	0	0	0	0	0	0	0	0	0	0	2	0	0	2	0	0
ADPRHL2	118	105	80	51	109	142	121	287	116	75	107	81	96	109	125	120	130	175
COL8A2	2	0	2	0	0	0	0	3	4	3	4	3	3	2	2	4	0	0
TRAPPC3	241	269	166	166	205	278	236	316	244	173	288	184	285	104	342	374	341	210
MAP7D1	11	36	21	12	9	25	24	27	26	23	79	17	39	37	54	29	44	22
RN7SL131P	0	0	0	0	0	0	0	0	0	0	0	0	0	0	0	0	0	0
THRAP3	377	287	227	164	246	188	208	392	304	332	303	221	289	381	175	194	195	277
UBE2V2P4	0	0	0	0	0	0	0	0	0	0	0	0	0	0	0	0	0	0
SH3D21	3	13	3	7	6	4	3	8	18	7	8	6	7	8	14	6	15	21
EVA1B	3	4	2	3	4	3	2	3	6	2	3	2	5	0	8	7	11	9
RP11-268J15.5	0	5	0	0	0	0	0	0	2	0	0	0	0	0	0	0	0	0
STK40	43	68	47	13	41	59	38	72	33	31	57	31	37	37	86	57	54	46
LSM10	71	91	67	40	76	157	98	115	134	48	81	52	117	82	148	163	148	108
RNU4-27P	0	0	0	0	0	0	0	0	0	0	0	0	0	0	0	0	0	0
OSCP1	10	14	5	5	13	18	16	9	12	8	21	8	21	11	4	13	19	10
SNORA63(1)	0	0	0	0	0	0	0	0	0	0	0	0	0	0	0	0	0	0
MRPS15	287	297	206	156	546	518	305	838	326	254	239	275	275	404	292	382	497	420
CSF3R	30	43	31	12	22	50	209	175	46	8	12	31	35	14	30	106	31	56
FTLP18	0	0	0	0	0	0	0	0	0	0	0	0	0	0	0	0	0	0
RP4-614N24.1	0	0	0	0	0	0	0	0	0	0	0	0	0	0	0	0	0	0
GRIK3	0	0	0	3	0	0	0	0	0	0	2	2	6	0	0	0	0	0
MIR4255	0	0	0	0	0	0	0	0	0	0	0	0	0	0	0	0	0	0
RNU6-636P	0	0	0	0	0	0	0	0	0	0	0	0	0	0	0	0	0	0
RP5-1180C18.1	0	0	0	0	0	0	0	0	0	0	0	0	0	0	0	0	0	0
RNA5SP43	0	0	0	0	0	0	0	0	0	0	0	0	0	0	0	0	0	0
RPS29P6	0	0	0	0	0	0	0	0	0	0	0	0	0	0	0	0	0	0
LINC01137	5	13	6	10	8	15	17	18	11	7	10	13	11	7	21	17	21	7
ZC3H12A	308	253	228	49	139	123	106	290	101	22	32	105	59	30	72	235	34	120
MEAF6	239	190	206	148	247	233	194	181	217	125	297	177	292	163	212	164	253	188
MIR5581	0	0	0	0	0	0	0	0	0	0	2	0	0	0	0	0	0	0
SNIP1	29	31	8	26	22	36	9	53	32	29	33	14	43	24	35	21	51	16
FTH1P1	0	0	0	0	2	0	0	0	0	0	0	2	0	2	7	0	5	0
RP3-423B22.5	9	4	17	20	26	40	17	14	30	11	27	17	18	14	16	22	18	25
DNALI1	18	23	0	7	20	9	3	8	14	9	35	17	21	17	18	11	20	3
GNL2	176	148	189	105	164	142	82	184	92	90	144	113	112	120	76	89	95	51
RSPO1	7	3	2	0	0	0	4	0	0	0	10	0	0	2	3	2	0	0
C1orf109	47	46	34	17	37	47	35	96	30	28	55	23	24	32	36	28	53	31
CDCA8	84	81	50	32	97	146	98	277	97	43	28	38	42	92	44	55	69	173
EPHA10	8	13	9	17	7	5	3	3	8	10	20	5	12	13	21	11	16	5
Y_RNA(17)	0	0	0	0	0	0	0	0	0	0	0	0	0	0	0	0	0	0
ACTN4P2	0	0	0	0	0	0	0	0	0	0	0	0	0	0	0	0	0	0
RP11-109P14.2	0	0	0	0	0	0	0	0	0	0	0	0	0	0	0	0	0	0
MANEAL	8	8	4	0	8	4	7	0	0	2	3	3	2	4	2	2	2	2
RP11-109P14.9	0	0	0	0	0	0	0	0	0	0	0	0	0	0	0	0	0	0
YRDC	36	33	16	6	31	41	12	69	16	21	28	25	18	23	31	36	13	22
C1orf122	28	74	23	21	46	68	50	87	57	32	50	40	42	50	97	75	49	69
MTF1	39	42	24	21	17	35	19	55	42	52	65	31	51	45	48	36	48	19
RP11-109P14.8	0	0	0	0	0	0	0	0	0	0	0	0	0	0	0	0	0	0
INPP5B	25	20	16	11	9	19	28	24	36	24	33	23	48	35	27	27	42	16
RP11-109P14.10	0	0	0	0	0	0	0	0	0	0	0	0	0	0	0	0	0	0
SNORA63(2)	0	0	0	0	0	0	0	0	0	0	0	0	0	0	0	0	0	0
RNU6-584P	0	0	0	0	0	0	0	0	0	0	0	0	0	0	0	0	0	0
Metazoa_SRP(6)	0	0	0	0	0	0	0	0	0	0	0	0	0	0	0	0	0	0
SF3A3	229	204	181	131	231	223	193	407	198	163	245	140	238	245	183	201	267	199
RNU6-510P	0	0	0	0	0	0	0	0	0	0	0	0	0	0	0	0	0	0
FHL3	47	31	18	30	26	48	34	227	62	14	23	9	46	27	35	42	47	64
UTP11	70	104	69	51	88	133	38	214	73	34	48	62	75	53	65	58	72	54
POU3F1	0	0	0	0	0	0	0	0	0	0	0	0	0	0	0	0	0	0
RP5-884C9.2	0	0	0	0	0	0	0	0	0	0	0	0	0	0	0	0	0	0
RP5-884C9.3	0	0	0	0	0	0	0	0	0	0	0	0	0	0	0	0	0	0
MIR3659	0	0	0	0	0	0	0	0	0	0	0	0	0	0	0	0	0	0
LINC01343	0	0	0	0	0	0	0	0	0	0	0	0	0	0	0	0	0	0
RP11-329N22.2	0	0	0	0	0	0	0	0	0	0	0	0	0	0	0	0	0	0
RNU6-753P	0	0	0	0	0	0	0	0	0	0	0	0	0	0	0	0	0	0
RP11-329N22.1	0	0	0	0	0	0	0	0	0	0	0	0	0	0	0	0	0	0
RP11-334L9.1	0	4	4	0	0	0	0	11	2	0	0	0	0	0	2	3	0	0
RRAGC	26	28	12	10	13	16	12	14	11	25	24	19	24	14	23	16	25	5
RP5-864K19.7	0	0	0	0	0	0	0	0	0	0	0	0	0	0	0	0	0	0
RP5-864K19.4	0	2	0	0	0	0	0	0	0	0	0	0	0	0	0	0	0	0
MYCBP	157	140	124	155	179	173	95	132	87	142	195	151	219	213	166	125	337	46
RP5-864K19.6	0	0	0	0	0	0	0	0	0	0	0	0	0	0	0	0	0	0
GJA9	0	0	0	0	0	0	0	0	0	0	0	0	0	0	0	0	0	0
RHBDL2	38	89	27	45	33	33	25	23	7	90	125	74	57	90	101	41	95	4
RNU6-605P	0	0	0	0	0	0	0	0	0	0	0	0	0	0	0	0	0	0
Y_RNA(18)	0	0	0	0	0	0	0	0	0	0	0	0	0	0	0	0	0	0
EIF1P2	0	0	0	0	0	0	0	0	0	0	0	0	0	0	0	0	0	0
AKIRIN1	349	288	235	215	225	304	101	349	240	280	429	253	349	259	333	269	367	189
NDUFS5	984	1188	865	661	3116	2271	1387	2331	883	931	1396	1024	1290	1695	1628	1766	2891	1081
MACF1	71	135	41	39	66	89	22	70	98	66	105	69	99	81	63	60	83	61
RNU6-608P	0	0	0	0	0	0	0	0	0	0	0	0	0	0	0	0	0	0
RNA5SP44	0	0	0	0	0	0	0	0	0	0	0	0	0	0	0	0	0	0
RP11-416A14.1	0	0	0	0	0	0	0	0	0	0	0	0	0	0	0	0	0	0
RP11-420K8.1	0	0	0	0	0	0	0	0	0	0	0	0	0	0	0	0	0	0
HSPE1P8	0	0	0	0	0	0	0	3	2	0	0	0	0	0	0	0	0	0
BMP8A	0	0	0	0	0	0	0	2	0	0	0	0	4	0	0	0	0	4
OXCT2P1	0	0	0	0	0	0	2	0	0	0	0	0	0	0	0	2	4	0
RP11-69E11.4	2	7	6	0	3	0	0	3	2	4	4	0	4	0	0	4	7	2
PPIEL	0	0	0	0	0	0	0	0	0	0	0	0	2	2	0	0	2	0
PABPC4	71	75	87	31	105	67	79	87	60	56	82	46	90	60	69	66	84	97
RP11-69E11.8	0	0	0	0	0	0	0	0	0	0	0	0	0	0	0	0	0	0
SNORA55	0	0	0	0	0	0	0	0	0	0	0	0	0	0	0	0	0	0
HEYL	18	32	24	12	7	17	13	42	21	6	24	19	22	6	10	30	13	38
RP1-144F13.3	0	0	0	0	0	0	0	0	0	0	0	0	0	0	0	0	0	0
NT5C1A	0	0	0	0	0	0	0	0	0	0	0	0	0	0	0	0	0	0
HPCAL4	0	0	0	0	0	0	0	0	0	0	0	0	0	0	0	0	2	0
PPIE	105	114	97	65	171	99	191	172	132	78	101	82	130	181	114	129	199	155
RP1-144F13.4	0	0	0	0	0	0	0	0	0	0	0	0	0	0	0	0	0	0
RNU7-121P	0	0	0	0	0	0	0	0	0	0	0	0	0	0	0	0	0	0
BMP8B	8	5	6	7	3	7	8	7	0	11	4	5	7	10	19	6	13	4
OXCT2	0	0	0	0	0	0	0	0	0	0	0	0	4	0	0	0	0	0
RP1-118J21.25	0	0	0	0	0	3	0	0	0	0	0	0	0	0	0	2	0	0
RP1-118J21.24	0	0	0	0	0	0	0	0	0	0	0	0	0	0	0	0	0	0
TRIT1	38	46	37	23	66	36	34	68	36	20	39	19	35	21	24	20	42	27
Y_RNA(19)	0	0	0	0	0	0	0	0	0	0	0	0	0	0	0	0	0	0
MYCL	40	30	29	22	30	28	34	41	32	25	68	25	37	45	48	52	58	24
RP1-118J21.5	0	0	0	0	0	0	0	0	0	0	0	0	0	0	0	0	0	0
Y_RNA(20)	0	0	0	0	0	0	0	0	0	0	0	0	0	0	0	0	0	0
MFSD2A	55	88	49	14	57	59	16	165	135	24	12	38	22	40	34	62	34	96
RP3-342P20.2	6	6	20	0	18	26	17	11	8	3	7	2	4	7	19	10	3	8
CAP1	1630	3088	1708	1455	1150	1087	1134	3239	1741	2508	2097	2315	1899	1894	1844	2816	3006	1739
PPT1	884	490	380	229	506	761	577	909	861	541	456	750	734	393	687	604	563	467
RP11-115D7.3	0	0	0	0	0	0	0	0	0	0	0	0	0	0	0	0	0	0
RLF	39	51	42	37	33	45	12	25	25	28	57	35	46	27	21	13	20	20
RNU6-1237P	0	0	0	0	0	0	0	0	0	0	0	0	0	0	0	0	0	0
TMCO2	0	0	0	0	0	0	0	0	2	0	0	0	0	0	0	0	0	0
RP1-39G22.7	26	24	18	27	17	24	14	6	13	23	57	16	29	34	22	8	32	8
ZMPSTE24	248	337	168	209	238	189	91	310	157	199	263	214	260	178	107	190	281	104
RP1-39G22.4	0	0	0	0	0	0	0	0	0	0	0	0	0	0	0	0	0	0
COL9A2	38	58	49	8	37	16	67	37	44	12	31	20	12	17	29	29	18	32
RP1-228H13.1	4	4	6	7	15	10	7	12	14	5	20	8	11	11	7	4	17	2
SMAP2	39	99	33	67	21	48	88	54	130	29	89	95	114	34	95	170	149	56
RP1-228H13.2	0	0	0	0	0	0	0	0	0	0	0	0	0	0	0	0	0	0
ZFP69B	0	2	7	2	7	0	3	3	4	2	5	0	4	5	2	3	5	4
RP1-228H13.5	3	2	7	2	5	0	7	0	0	2	8	3	5	4	0	4	0	0
RP11-656D10.7	0	0	0	0	0	0	0	0	0	0	0	0	0	0	0	0	0	0
ZFP69	6	9	12	7	9	2	2	5	9	6	13	0	5	7	13	2	6	0
RP11-656D10.3	0	0	0	0	0	0	0	0	0	0	0	0	0	0	2	3	0	0
EXO5	7	6	0	5	5	3	7	16	6	4	14	3	9	9	7	5	14	3
RP11-656D10.5	0	0	0	0	0	0	0	0	0	0	0	0	0	0	0	0	0	0
RP11-656D10.6	0	0	0	0	0	0	0	0	0	0	0	0	0	0	0	0	0	0
ZNF684	7	12	3	21	11	5	5	8	8	16	20	15	25	23	13	10	16	0
RP1-63P18.2	0	0	0	0	0	0	0	0	0	0	0	0	0	0	0	0	0	0
GTF2F2P2	0	0	0	0	0	0	0	0	0	0	0	0	0	0	0	0	0	0
RIMS3	7	15	9	2	23	0	5	8	7	4	7	19	14	11	5	29	9	8
RP4-739H11.3	0	0	0	0	0	0	0	0	0	0	0	0	0	0	0	0	0	0
NFYC-AS1	4	0	2	7	5	0	4	0	3	0	17	2	8	3	4	4	3	2
NFYC	76	88	52	51	39	58	57	176	106	71	118	87	93	142	112	95	163	85
MIR30E	0	0	0	0	0	0	0	0	0	0	0	0	0	0	0	0	0	0
MIR30C1	0	0	0	0	0	0	0	0	0	0	0	0	0	0	0	0	0	0
KCNQ4	0	0	2	0	0	0	0	4	2	0	0	2	7	3	2	2	4	0
RN7SL326P	0	0	0	0	0	0	0	0	0	0	0	0	0	0	0	0	0	0
CITED4	15	16	27	0	18	14	8	11	4	2	0	3	5	5	6	3	0	13
RP5-1066H13.4	0	0	0	0	0	0	0	0	0	0	0	0	0	0	0	0	0	0
RP11-348A7.1	0	0	0	0	0	0	0	0	0	0	0	0	0	0	0	0	0	0
UBE2V1P8	0	0	0	0	0	0	0	0	0	0	0	0	0	0	0	0	0	0
CTPS1	130	108	79	30	105	112	55	217	70	39	19	33	58	43	36	48	36	71
SLFNL1-AS1	0	0	0	0	0	0	0	0	0	0	0	0	3	0	0	0	0	0
SLFNL1	0	0	0	0	2	0	0	0	0	0	0	0	0	0	0	0	0	0
SCMH1	31	24	26	15	23	14	23	28	28	10	36	17	39	42	21	29	43	36
RPL23AP17	0	0	0	0	0	0	0	0	0	0	0	0	0	0	0	0	0	0
RP11-399E6.1	0	0	0	0	0	0	0	0	0	0	0	0	0	0	0	0	0	0
RP11-399E6.2	0	0	0	0	0	0	0	0	0	0	0	0	0	0	0	0	0	0
FOXO6	0	0	0	0	0	0	0	0	0	0	0	0	0	0	0	0	0	0
RP11-399E6.4	0	0	0	0	0	0	0	0	0	0	0	0	0	0	0	0	0	0
RNA5SP45	0	0	0	0	0	0	0	0	0	0	0	0	0	0	0	0	0	0
EDN2	0	3	0	5	0	0	0	0	30	5	4	0	5	10	8	4	4	2
HIVEP3	16	18	2	17	27	8	8	11	26	9	25	12	18	15	20	24	20	8
RP11-486B10.3	0	0	0	0	0	0	0	0	0	0	0	0	0	0	0	0	0	0
RP11-486B10.4	0	0	0	0	3	0	0	0	0	0	0	0	0	0	0	0	2	0
HNRNPFP1	0	0	0	0	0	0	0	0	0	0	0	0	0	0	0	0	0	0
RP11-319C21.1	0	0	0	0	0	0	0	0	0	0	0	0	0	0	0	0	0	0
GUCA2B	3	17	0	117	0	53	0	3	88	796	200	135	194	107	759	1005	1014	11
GUCA2A	34	345	7	1161	143	383	7	48	3195	7268	2847	1254	1719	1667	5595	2666	7037	443
FOXJ3	117	113	60	56	66	91	52	76	84	87	122	61	96	77	92	55	148	59
RP11-223A3.1	0	2	0	0	0	0	0	2	0	0	0	0	0	0	0	0	0	0
RIMKLA	17	44	10	21	12	48	12	17	5	57	109	50	47	43	71	32	41	22
RP11-157D18.2	0	0	0	0	0	0	0	0	0	0	0	0	0	0	0	0	0	0
ZMYND12	4	0	9	8	7	5	8	6	6	2	7	6	10	12	20	8	6	3
PPCS	358	399	240	357	385	259	380	367	289	515	646	438	582	579	532	369	618	206
CCDC30	2	4	3	6	4	0	0	0	0	0	5	2	3	2	3	0	3	0
RP11-163G10.2	0	0	0	0	0	0	0	0	0	0	0	0	0	0	0	0	0	0
TMSB4XP1	17	28	32	16	35	18	16	26	11	10	28	15	23	8	32	33	39	18
RNU6-536P	0	0	0	0	0	0	0	0	0	0	0	0	0	0	0	0	0	0
RP11-163G10.4	0	0	0	0	0	0	0	0	0	0	0	0	0	0	0	0	0	0
PPIH	202	147	95	42	240	225	89	219	125	72	71	78	88	155	87	90	155	177
RP5-994D16.3	0	0	0	0	0	0	0	0	0	0	0	0	0	0	0	0	0	0
YBX1	930	735	631	250	1107	1556	698	611	382	629	705	682	381	644	720	693	493	305
CLDN19	0	0	0	0	0	0	0	0	0	0	0	0	0	0	0	0	0	0
P3H1	47	46	17	18	25	38	27	69	58	23	29	23	29	38	30	30	54	69
C1orf50	0	0	0	0	0	0	0	0	0	0	0	0	0	0	0	0	2	0
RP5-994D16.12	0	0	0	0	0	0	0	0	0	0	0	0	0	0	0	0	0	0
RP5-994D16.9	4	0	0	2	0	0	0	0	0	0	3	2	0	2	0	0	2	0
RP5-994D16.11	0	0	0	0	0	0	0	0	0	0	0	0	0	0	0	0	0	0
SVBP	10	21	11	11	27	25	12	29	15	11	15	8	27	17	23	17	32	14
ERMAP	5	8	5	16	15	3	14	7	15	7	19	12	12	12	13	11	12	8
RP11-342M1.3	0	2	0	0	0	0	0	0	0	0	0	0	0	0	0	0	0	0
ZNF691	10	17	6	20	17	25	22	25	27	13	15	10	25	18	18	14	39	10
RP11-342M1.7	0	0	0	0	0	0	0	0	0	0	0	0	0	0	0	0	0	0
RP11-342M1.6	0	0	0	0	0	0	0	0	0	0	0	0	0	0	0	0	0	0
ATP6V1E1P1	0	0	0	0	0	0	0	0	0	0	0	0	0	0	0	2	0	0
SLC2A1	436	1538	238	134	137	285	67	1478	49	100	147	133	122	145	173	158	127	480
SLC2A1-AS1	0	5	0	0	0	0	0	0	0	0	4	0	4	2	0	0	0	0
RNU6-880P	0	0	0	0	0	0	0	0	0	0	0	0	0	0	0	0	0	0
U6(2)	0	0	0	0	0	0	0	0	0	0	0	0	0	0	0	0	0	0
RP3-393B19.1	0	0	0	0	0	0	0	0	0	0	0	0	0	0	0	0	0	0
FAM183A	0	0	0	0	0	0	0	0	0	0	0	0	0	0	0	0	0	0
EBNA1BP2	304	166	223	74	273	340	164	404	125	82	84	127	134	131	104	168	155	217
CFAP57	0	0	0	0	0	0	0	0	2	0	0	0	0	0	0	0	0	0
RNA5SP46	0	0	0	0	0	0	0	0	0	0	0	0	0	0	0	0	0	0
TMEM125	139	160	77	103	115	104	86	376	110	167	159	116	112	287	287	200	278	179
C1orf210	82	134	33	127	47	73	70	107	89	179	277	126	131	275	281	173	292	78
TIE1	24	24	10	8	4	11	12	39	31	9	13	23	24	19	11	10	11	51
MPL	0	2	0	0	0	0	0	0	2	0	2	0	5	0	0	0	0	0
RP1-92O14.3	0	4	3	0	0	4	4	4	0	0	4	0	3	2	4	0	3	2
CDC20	122	125	69	36	167	407	165	969	138	55	39	111	40	208	68	83	156	414
ELOVL1	379	451	438	199	307	391	557	758	249	386	470	284	307	558	636	570	903	348
MED8	73	143	91	75	99	129	72	204	113	95	142	94	134	117	139	153	188	110
RP1-92O14.6	0	3	0	0	0	2	0	0	0	0	0	0	0	0	0	0	0	0
SZT2	35	40	21	35	35	34	20	21	53	37	47	22	45	57	33	44	46	31
SZT2-AS1	0	0	0	0	0	0	0	0	0	0	0	0	0	0	0	0	0	0
MIR6735	0	0	0	0	0	0	0	0	0	0	0	0	0	0	0	0	0	0
HYI	6	7	6	3	5	3	15	0	10	11	16	0	12	7	15	17	18	12
HYI-AS1	0	0	0	0	0	0	0	0	0	0	0	0	0	0	0	0	0	0
PTPRF	312	305	324	267	159	269	281	260	336	397	452	225	280	537	401	262	440	292
KDM4A	34	35	52	45	29	40	29	33	59	45	64	30	39	30	42	45	95	29
KDM4A-AS1	3	0	0	0	0	0	4	5	2	2	2	0	3	5	3	4	5	0
ST3GAL3	10	6	5	4	7	13	11	4	15	8	18	15	20	7	7	32	20	6
RP11-184I16.4	0	0	0	0	0	0	0	0	0	0	0	0	0	0	0	0	0	0
U6(3)	0	0	0	0	0	0	0	0	0	0	0	0	0	0	0	0	0	0
RP11-184I16.3	0	0	0	0	0	0	0	0	0	0	0	0	0	0	0	0	0	0
MIR6079	0	0	0	0	0	0	0	0	0	0	0	0	0	0	0	0	0	0
SHMT1P1	0	0	0	0	0	0	0	0	0	0	0	0	0	0	0	0	0	0
ARTN	0	2	0	0	0	0	0	0	0	2	2	0	0	0	2	0	0	0
RP11-7O11.3	0	0	0	0	2	0	2	0	0	2	2	0	2	0	0	0	2	0
IPO13	86	56	39	22	36	59	41	89	49	40	59	53	49	58	85	58	83	41
DPH2	114	82	100	41	94	125	72	134	90	42	78	42	104	108	77	108	111	110
ATP6V0B	1086	1479	589	748	939	1781	1298	6604	1539	1216	1590	1177	1247	1486	2210	2439	2662	2084
B4GALT2	19	19	22	8	21	25	11	29	17	12	19	11	21	11	17	13	14	26
CCDC24	12	29	9	9	16	8	14	17	9	12	25	13	4	12	16	22	21	20
SLC6A9	10	43	12	20	18	21	9	55	29	22	40	29	32	39	37	43	64	30
RP5-1198O20.4	3	0	0	0	0	0	4	6	2	5	3	0	2	6	7	0	4	0
RP5-1198O20.5	0	0	0	0	0	0	0	0	0	0	0	0	0	0	0	0	0	0
KRT8P47	0	0	0	0	0	0	0	0	0	0	0	0	0	0	0	0	0	0
RN7SL479P	0	0	0	0	0	0	0	0	0	0	0	0	0	0	0	0	0	0
KLF17	0	0	0	0	0	0	0	0	0	0	0	0	0	0	0	0	0	0
RP11-570P14.1	0	0	0	0	2	0	0	6	0	0	0	0	0	0	0	0	0	2
KLF18	0	0	0	0	0	0	0	0	0	0	0	0	0	0	0	0	0	0
RP4-675G8.3	0	0	0	0	0	0	0	0	0	0	0	0	0	0	0	0	0	0
Y_RNA(21)	0	0	0	0	0	0	0	0	0	0	0	0	0	0	0	0	0	0
OOSP1P1	0	0	0	0	0	0	0	0	0	0	0	0	0	0	0	0	0	0
RP5-891H21.1	0	0	0	0	0	0	0	0	0	0	0	0	0	0	0	0	0	0
RP5-891H21.5	0	0	0	0	0	0	0	0	0	0	0	0	0	0	0	0	0	0
DMAP1	46	55	44	47	58	57	55	63	72	51	104	66	88	80	79	68	78	58
ERI3	90	116	98	46	97	139	99	123	94	68	108	87	84	163	185	126	193	98
ERI3-IT1	0	0	0	0	0	0	0	0	0	2	0	0	0	0	0	0	0	0
RNU6-369P	0	0	0	0	0	0	0	0	0	0	0	0	0	0	0	0	0	0
RNF220	13	10	13	7	19	20	8	23	22	20	17	5	20	23	26	16	24	15
MIR5584	0	0	0	0	0	0	0	0	0	0	0	0	0	0	0	0	0	0
TMEM53	20	44	45	20	51	30	42	70	64	47	46	55	46	95	53	88	74	68
C1orf228	0	0	0	2	0	0	0	0	8	3	2	3	2	6	4	5	2	0
RNU5F-1	0	0	0	0	0	0	0	0	0	0	0	0	0	0	0	0	0	0
RNU5D-1	0	0	0	0	0	0	0	0	0	0	0	0	0	0	4	0	0	0
KIF2C	43	75	28	13	78	101	64	151	70	29	25	23	17	66	26	28	45	125
RP11-269F19.2	0	0	0	0	0	0	0	0	0	0	0	0	0	0	0	0	0	0
RPS8	3026	3416	6658	2199	9744	8043	6480	8003	3958	2789	4483	3265	3964	4416	5775	5110	8880	4716
SNORD55	0	0	0	0	0	0	0	0	0	0	0	0	0	0	0	0	0	0
SNORD46(1)	0	0	0	0	0	0	0	0	0	0	0	0	0	0	0	0	2	0
SNORD38A	0	0	0	0	0	0	0	0	0	0	0	0	0	0	0	0	0	0
SNORD38B(1)	0	0	0	0	0	0	0	0	0	0	0	0	0	0	0	0	0	0
SNORD38B(2)	0	0	0	0	0	0	0	0	0	0	0	0	0	0	0	0	0	0
RPS15AP11	0	2	2	2	5	7	5	4	0	4	3	0	5	4	9	0	3	0
BEST4	0	15	0	65	0	14	0	2	5	296	128	186	183	220	297	85	111	2
PLK3	77	58	24	10	23	100	22	67	61	19	19	33	27	24	27	23	24	54
TCTEX1D4	2	0	0	0	0	0	0	0	2	0	0	0	0	0	0	0	0	0
BTBD19	12	10	2	0	0	5	0	8	8	5	7	0	10	4	4	4	6	7
PTCH2	4	0	0	0	0	2	0	0	4	3	3	0	0	4	5	2	5	0
RNU5E-6P	0	0	0	0	0	0	0	0	0	0	0	0	0	0	0	0	0	0
RP5-882O7.1	0	2	6	0	4	2	6	0	0	0	0	2	0	0	0	0	3	0
EIF2B3	47	65	69	28	117	96	46	109	56	46	75	53	76	65	53	71	82	35
RNA5SP47	0	0	0	0	0	0	0	0	0	0	0	0	0	0	0	0	0	0
CCNB1IP1P1	0	0	0	0	0	0	0	0	0	0	0	0	0	0	0	0	0	0
RP5-882O7.4	0	0	0	0	4	0	0	0	0	0	4	3	0	2	4	0	2	0
MRPS17P1	0	0	0	0	0	0	0	0	0	0	0	0	0	0	0	0	0	0
HECTD3	179	190	117	201	98	157	138	203	318	205	314	287	171	299	369	233	424	340
UROD	88	122	67	91	109	183	127	185	163	86	168	122	204	168	245	174	217	150
ZSWIM5	9	4	5	4	9	2	15	2	5	3	17	9	13	11	3	9	17	6
OSTCP5	0	0	0	0	0	0	0	0	0	0	0	0	0	0	0	0	0	0
LINC01144	0	0	0	0	0	0	0	0	0	0	3	4	2	0	2	2	0	0
HPDL	41	50	103	13	42	107	89	19	29	27	37	25	16	41	26	27	21	79
MUTYH	44	26	21	16	25	35	58	58	41	32	57	22	39	42	73	43	58	17
TOE1	21	35	19	23	24	43	28	75	38	24	42	17	43	45	41	20	60	42
TESK2	17	15	8	19	21	19	25	15	45	25	45	24	29	30	52	37	43	22
RP11-291L19.1	0	0	0	0	0	0	0	0	0	0	0	0	0	0	2	0	0	0
CCDC163	3	6	0	6	5	0	10	24	13	2	9	4	11	6	6	7	5	3
MMACHC	10	12	7	10	11	8	16	32	24	11	26	12	26	29	19	19	27	19
PRDX1	3266	2673	2148	1168	3165	4194	1875	6936	1712	1556	1120	1430	1830	2213	1652	1486	2679	1939
HMGB1P48	0	0	0	0	0	0	0	0	0	0	0	0	0	0	0	0	0	0
AKR1A1	965	759	843	482	1112	1031	1036	1527	1698	712	818	1158	660	1154	1148	849	1290	1185
AL355480.3	0	0	0	0	0	0	0	0	0	0	0	0	0	0	0	0	0	0
AL355480.1	0	0	0	0	0	0	0	0	0	0	0	0	0	0	0	0	0	0
NASP	320	206	164	115	169	240	244	768	200	195	191	251	196	240	184	191	197	148
AL355480.2	0	0	0	0	0	0	0	0	0	0	0	0	0	0	0	0	0	0
AL355480.4	0	0	0	0	0	0	0	0	0	0	0	0	0	0	0	0	0	0
CCDC17	0	0	0	0	0	0	2	0	3	0	3	0	0	0	0	2	6	0
GPBP1L1	206	241	159	177	157	162	126	160	160	196	380	147	314	250	269	200	407	109
RPS15AP10	0	3	0	0	0	4	0	0	2	0	0	0	0	0	2	0	7	0
RP11-767N6.2	4	0	0	4	4	0	0	0	2	2	3	0	2	0	5	0	2	0
TMEM69	79	87	102	49	84	63	128	139	76	74	107	58	89	123	94	87	101	65
IPP	45	49	35	41	43	24	33	41	70	28	81	47	65	27	49	42	66	22
RP11-767N6.7	0	2	0	0	0	0	2	0	0	0	0	0	2	0	0	0	0	0
RP11-630I5.1	0	3	0	0	9	2	2	2	0	0	5	3	0	3	3	0	0	0
MAST2	97	116	76	94	46	90	48	62	76	85	126	71	129	122	160	84	161	36
TMA16P2	0	0	0	0	0	0	0	0	0	0	0	0	0	0	0	0	0	0
PIK3R3	14	13	12	5	13	11	10	48	20	6	6	9	23	11	28	18	27	8
RP4-533D7.6	0	0	0	0	0	0	0	0	0	0	0	0	0	0	0	0	0	0
RP4-533D7.4	0	0	0	0	0	0	0	0	0	0	0	0	0	0	0	0	0	0
RP4-533D7.3	0	0	0	0	0	0	0	0	0	0	0	0	0	0	0	0	0	0
RP4-533D7.5	0	0	0	0	0	0	0	0	0	0	0	0	0	0	0	0	0	0
TSPAN1	1916	18732	5358	9596	2472	3324	3094	2044	3500	22367	13287	12226	10388	9922	17165	18160	21127	5190
RP11-322N21.2	0	0	0	0	0	0	0	0	0	0	0	0	0	0	0	0	0	0
POMGNT1	55	80	61	37	88	131	117	130	64	62	78	47	52	75	87	86	69	63
LURAP1	0	0	0	0	0	0	0	0	0	2	2	0	0	0	0	2	2	0
RAD54L	17	15	9	6	11	10	6	28	12	5	3	12	8	8	5	9	12	22
LRRC41	335	310	322	137	181	174	264	405	250	157	235	207	167	220	232	229	278	346
UQCRH	1822	2270	1930	2411	5653	7407	2442	4787	2118	2879	4475	3275	3856	3872	5098	3815	7184	1713
NSUN4	26	51	48	17	35	43	45	78	37	32	51	27	41	51	33	44	67	27
RP4-603I14.3	0	0	0	0	0	0	0	0	0	0	0	0	0	0	0	0	0	0
FAAH	159	127	117	128	145	73	140	95	172	161	196	109	133	227	156	139	199	138
FAAHP1	0	2	0	0	2	0	0	0	2	0	2	3	0	2	0	0	0	0
LINC01398	0	0	0	0	0	0	0	0	0	0	0	0	0	0	0	0	0	0
DMBX1	0	2	0	0	0	0	0	0	0	0	0	0	2	0	0	0	0	0
RP11-49P4.7	0	0	0	0	0	0	0	0	0	0	0	0	0	0	0	0	0	0
MKNK1-AS1	0	0	0	0	0	0	0	0	0	0	0	0	0	0	0	0	2	0
KNCN	0	0	0	0	0	0	0	0	0	0	0	0	0	0	0	0	0	0
MKNK1	54	78	27	44	32	46	56	73	96	45	74	72	106	61	107	91	82	53
MOB3C	57	48	22	34	38	54	39	56	69	52	99	39	83	86	114	66	125	38
ATPAF1	72	82	117	48	54	108	150	49	66	99	419	81	85	150	286	70	127	64
NENFP1	0	0	0	0	0	0	0	0	0	0	0	0	0	0	0	0	0	0
TEX38	0	0	0	0	0	0	0	0	0	0	0	0	0	0	0	0	0	0
EFCAB14-AS1	0	0	0	0	0	0	0	0	0	0	0	0	0	0	0	0	0	0
EFCAB14	372	340	212	272	184	232	155	303	300	348	516	313	405	307	250	205	426	305
RP11-8J9.5	0	0	0	0	0	0	0	0	0	0	0	0	0	0	0	0	0	0
CYP4B1	3	0	0	2	0	0	0	0	8	11	7	3	24	2	7	5	26	0
CYP4Z2P	0	0	0	0	0	0	0	0	0	0	0	0	0	0	0	0	0	0
RP11-346M5.1	0	2	3	2	2	0	0	2	0	0	0	0	0	0	0	0	0	0
CYP4A11	0	0	2	0	0	0	0	0	0	0	0	0	0	0	0	0	0	0
CYP4A26P	0	0	0	0	0	0	0	0	0	0	0	0	0	0	0	0	0	0
CYP4A43P	0	0	0	0	0	0	0	0	0	0	0	0	0	0	0	0	0	0
CYP4A27P	0	0	0	0	0	0	0	0	0	0	0	0	0	0	0	0	0	0
CYP4A44P	0	0	0	0	0	0	0	0	0	0	0	0	0	0	0	0	0	0
CYP4X1	58	39	5	3	61	3	25	35	10	2	2	7	3	2	4	0	8	20
CYP4Z1	0	0	0	0	0	0	0	0	0	0	0	0	0	0	0	0	0	0
RP11-184J23.2	0	0	0	0	0	0	0	0	0	0	0	0	0	0	0	0	0	0
CYP4A22-AS1	0	0	0	0	0	0	0	0	0	2	0	0	0	0	0	0	0	0
CYP4A22	0	0	0	0	0	0	0	0	0	0	0	0	0	0	0	0	0	0
MTND1P34	0	0	0	0	0	0	0	0	0	0	0	0	0	0	0	0	0	0
LINC00853	0	0	2	0	0	0	2	0	0	0	0	0	0	0	0	0	0	0
PDZK1IP1	492	2305	1663	55	868	275	1894	155	468	58	205	221	113	144	111	2321	161	541
TAL1	0	2	0	0	0	0	0	0	0	0	8	2	8	3	0	2	8	0
RP1-18D14.7	0	0	0	0	0	0	0	0	0	0	0	0	0	0	0	0	0	0
STIL	60	40	31	8	57	48	43	75	26	27	38	17	14	37	13	15	25	42
CMPK1	2501	2617	2424	1272	1735	950	1305	934	1043	1949	2578	2302	1443	1037	1251	1057	1684	638
LINC01389	0	4	3	2	0	20	9	0	2	5	13	3	9	6	4	5	8	0
FOXE3	3	0	0	0	0	0	0	0	0	0	0	0	0	3	0	0	2	3
FOXD2-AS1	17	14	30	5	2	0	11	2	0	13	29	14	11	20	11	9	15	4
FOXD2	12	13	23	10	2	17	14	0	0	24	38	13	13	39	29	14	48	4
RP4-666O22.3	0	0	0	0	0	0	0	0	0	0	0	0	0	0	0	0	0	0
RPL21P24	0	0	0	0	0	0	0	0	0	0	0	0	0	0	0	0	0	0
ATP6V0E1P4	0	0	0	0	0	0	0	0	0	0	0	0	0	0	0	0	0	0
RP11-543D5.1	0	0	0	0	0	0	0	0	0	0	0	0	0	0	0	0	0	0
TRABD2B	0	2	0	0	0	0	0	0	4	0	0	2	6	0	2	2	0	3
RP11-543D5.2	0	0	0	0	0	0	0	0	0	0	0	0	0	0	0	0	0	0
RP11-330M19.1	0	0	0	0	0	0	0	0	0	0	0	0	0	0	0	0	0	0
RP4-683M8.2	0	0	0	0	0	0	0	0	0	0	0	0	0	0	0	0	0	0
RP11-193P11.3	0	0	0	0	0	0	0	0	0	0	0	0	0	0	0	0	0	0
CYP46A4P	0	0	0	0	0	0	0	0	0	0	0	0	0	0	0	0	0	0
SKINT1L	0	0	0	0	0	0	0	0	0	0	0	0	0	0	0	0	0	0
AL356289.1	0	0	0	0	0	0	0	0	0	0	0	0	0	0	0	0	0	0
RP5-1024N4.2	0	0	0	0	0	0	0	0	0	0	0	0	0	0	0	0	0	0
SLC5A9	5	9	0	2	2	0	0	4	50	4	3	0	6	0	0	6	6	10
RP5-1024N4.4	0	0	0	0	0	0	0	0	0	0	0	0	0	0	0	0	0	0
RP5-1024N4.5	0	0	0	0	0	0	0	0	0	0	0	0	0	0	0	0	0	0
SPATA6	19	23	16	27	13	10	15	4	28	18	41	31	40	15	11	19	25	6
PPP1R8P1	0	0	0	0	0	0	0	0	0	0	0	0	0	0	0	0	0	0
RNU6-723P	0	0	0	0	0	0	0	0	0	0	0	0	0	0	0	0	0	0
RP11-329A14.1	0	0	0	0	0	0	0	0	3	0	0	0	2	5	3	0	2	0
RNU4-61P	0	0	0	0	0	0	0	0	0	0	0	0	0	0	0	0	0	0
RP11-329A14.2	0	0	0	0	0	0	0	0	0	0	0	0	0	0	0	0	0	0
AGBL4	0	0	0	0	6	0	0	4	0	0	0	0	0	0	0	0	0	0
BEND5	0	4	0	0	0	0	0	2	6	4	12	4	12	6	6	2	7	0
RP11-141A19.1	0	0	0	0	0	0	0	0	0	0	0	0	0	0	0	0	0	0
RP11-141A19.2	0	0	0	0	0	0	0	0	0	0	0	0	0	0	0	0	0	0
AGBL4-IT1	0	0	0	0	0	0	0	0	0	0	0	0	0	0	0	0	0	0
RP5-926E3.1	0	0	0	0	0	0	0	0	0	0	0	0	0	0	0	0	0	0
ZNF859P	0	0	0	0	0	0	0	0	0	0	0	0	0	0	0	0	0	0
RP11-93G23.2	0	0	0	0	0	0	0	0	0	0	0	0	0	0	0	0	0	0
MTND2P29	0	0	0	0	0	0	0	0	0	0	0	0	0	0	0	0	0	0
ELAVL4	0	0	0	0	0	0	0	0	2	2	0	3	11	0	0	3	3	0
RP11-492I2.1	0	0	0	0	0	0	0	0	0	0	0	0	0	0	0	0	0	0
RP11-567C20.2	0	0	0	0	0	0	0	0	0	0	0	0	0	0	0	0	0	0
RP11-567C20.3	0	0	0	0	0	0	0	0	0	0	0	0	0	0	0	0	0	0
RP11-183G22.1	0	2	3	2	0	2	3	0	0	0	5	0	0	0	5	3	0	2
HMGB1P45	0	0	0	0	0	0	0	0	0	0	0	0	0	0	0	0	0	0
FCF1P6	0	0	0	0	0	0	0	0	0	0	0	0	0	0	0	0	0	0
DMRTA2	0	0	0	0	8	0	0	0	0	0	0	0	0	0	0	0	0	0
FAF1	68	62	81	22	49	61	67	38	32	42	119	47	28	72	77	46	51	21
RP5-850O15.3	0	0	0	0	0	0	0	0	0	0	2	0	0	0	0	2	0	0
RNU6-1026P	0	0	0	0	0	0	0	0	0	0	0	0	0	0	0	0	0	0
PHBP12	0	0	0	0	0	0	0	0	0	0	0	0	0	0	0	0	0	0
MRPS6P2	0	0	0	0	0	0	0	0	0	0	0	0	0	0	0	0	0	0
CDKN2C	7	22	8	7	15	13	37	13	50	26	30	31	54	49	39	32	49	16
MIR4421	0	0	0	0	0	0	0	0	0	0	0	0	0	0	0	0	0	0
MIR6500	0	0	0	0	0	0	0	0	0	0	0	0	0	0	0	0	0	0
C1orf185	0	0	0	0	0	0	0	0	0	0	0	0	0	0	0	0	0	0
Y_RNA(22)	0	0	0	0	0	0	0	0	0	0	0	0	0	0	0	0	0	0
CFL1P2	0	3	4	2	0	7	4	8	0	3	4	3	4	0	6	4	7	13
LINC01562	0	0	0	0	0	0	0	0	0	0	0	0	0	3	0	0	0	0
RNF11	242	215	170	109	135	149	126	223	178	234	442	230	199	199	276	238	238	66
RP11-296A18.5	6	2	11	0	11	6	10	4	0	4	4	4	3	5	10	0	0	3
RP11-296A18.6	0	0	0	0	0	0	0	0	0	0	0	0	0	0	0	0	0	0
TTC39A	124	327	97	215	108	118	145	129	162	268	367	265	137	262	338	337	244	187
TTC39A-AS1	2	0	2	0	0	2	0	0	2	3	4	0	3	5	4	6	3	0
EPS15	126	182	114	112	119	56	61	92	155	128	168	138	192	105	128	123	200	57
RP11-275F13.3	0	0	0	0	0	0	0	2	0	0	0	0	0	0	0	0	0	0
RNU6-877P	0	0	0	0	0	0	0	0	0	0	0	0	0	0	0	0	0	0
RP11-253A20.1	0	0	0	0	0	0	0	0	0	0	0	0	0	0	0	2	0	2
RP11-191G24.1	3	4	0	0	2	0	0	0	0	4	3	0	0	3	2	0	0	0
RNU6-1281P	0	0	0	0	0	0	0	0	0	0	0	0	0	0	0	0	0	0
CALR4P	0	0	0	3	4	0	0	0	0	3	0	0	0	2	2	2	4	0
OSBPL9	156	194	133	177	154	66	104	185	117	174	300	177	303	176	131	114	229	89
GAPDHP51	0	0	0	0	0	0	0	0	0	0	0	0	0	0	0	0	0	0
SLC25A6P3	0	0	0	0	0	0	0	0	0	0	0	0	0	0	0	0	0	0
SNORA26(1)	0	0	0	0	0	0	0	0	0	0	0	0	0	0	0	0	0	0
NRDC	290	313	297	185	314	233	221	376	180	175	344	252	295	221	220	235	248	152
RP4-657D16.3	0	0	0	0	0	0	0	0	0	0	0	0	2	0	0	0	0	0
RP4-657D16.6	0	0	0	0	0	0	0	0	0	0	0	0	0	0	0	0	0	0
TSEN15P2	0	0	0	0	0	0	0	0	0	0	0	0	0	0	0	0	0	0
RAB3B	6	16	2	6	13	6	0	84	9	52	83	27	19	17	32	3	18	56
RNA5SP48	0	0	0	0	0	0	0	0	0	0	0	0	0	0	0	0	0	0
RP11-91A18.1	0	0	2	0	2	0	0	0	0	0	0	0	0	0	0	0	0	0
RN7SL290P	0	0	0	0	0	0	0	0	0	0	0	0	0	0	0	0	0	0
TXNDC12	854	585	571	382	1212	520	519	1019	421	410	576	420	483	526	375	429	535	450
KTI12	22	24	8	15	18	23	12	31	39	18	29	16	30	33	57	28	35	34
RP11-91A18.4	0	0	0	0	0	0	0	0	0	0	0	0	0	0	0	0	0	0
TXNDC12-AS1	0	0	0	0	0	0	0	0	0	0	0	0	0	2	0	0	0	0
BTF3L4	135	115	137	74	227	168	139	292	119	91	173	78	183	107	142	122	192	113
ZFYVE9	23	18	19	15	10	10	11	18	12	12	33	11	22	5	19	18	8	10
RN7SL788P	0	0	0	0	0	0	0	0	0	0	0	0	0	0	0	0	0	0
RP4-800M22.1	2	0	0	0	0	0	0	0	5	0	2	0	3	0	5	0	5	0
RP4-800M22.2	0	0	0	0	0	0	0	0	0	0	0	0	0	0	0	0	0	0
PDCL3P6	0	0	0	0	0	0	0	0	0	0	0	0	2	0	0	0	0	0
RP4-800M22.4	0	0	0	0	0	0	0	0	0	0	0	0	0	0	0	0	0	0
DNAJC19P7	0	0	0	0	0	0	0	0	0	0	0	0	0	0	0	0	0	0
ANAPC10P1	0	0	0	0	4	0	0	0	2	0	0	0	0	0	0	0	0	0
CC2D1B	37	44	14	20	22	27	21	38	36	26	27	28	49	30	32	34	40	35
RP11-155O18.6	0	0	0	0	0	0	0	0	0	0	0	0	0	0	0	0	0	0
PLA2G12AP1	0	0	0	0	0	0	0	0	0	0	0	0	0	0	0	0	0	0
ORC1	17	16	9	10	15	31	25	62	22	16	13	19	9	40	8	14	25	35
PRPF38A	137	178	125	85	114	123	95	210	119	125	198	99	156	134	129	106	206	87
ZCCHC11	33	22	17	23	22	25	21	26	31	23	37	25	44	26	24	11	26	17
RP11-25O10.2	0	0	0	0	0	0	0	0	0	0	0	0	0	0	0	0	0	0
EEF1GP7	0	0	0	0	0	0	0	0	0	0	0	0	0	0	0	0	0	0
GPX7	28	20	11	5	19	5	12	20	20	11	11	14	25	18	12	11	21	28
FAM159A	0	0	2	0	0	6	0	0	3	0	4	0	3	3	0	0	2	0
COA7	57	49	42	26	50	124	26	78	34	34	41	29	46	28	53	35	54	55
NDUFS5P3	0	0	0	2	0	0	0	0	0	0	0	0	0	0	0	0	0	0
RN7SL62P	0	0	0	0	0	0	0	0	0	0	0	0	0	0	0	0	0	0
ZYG11B	72	87	51	48	59	46	32	55	46	80	111	63	86	54	56	58	79	26
RNU2-30P	0	0	0	0	0	0	0	0	0	0	0	0	0	0	0	0	0	0
RPS13P2	11	18	28	24	42	33	26	40	22	18	44	25	23	21	39	34	41	28
RNU6-969P	0	0	0	0	0	0	0	0	0	0	0	0	0	0	0	0	0	0
ZYG11A	0	0	0	0	0	2	0	6	0	0	0	0	0	0	0	0	0	0
RP4-631H13.2	0	0	0	0	0	0	0	0	0	0	0	0	0	0	0	0	0	0
ECHDC2	40	100	41	63	54	21	24	13	99	69	168	53	132	115	106	84	107	78
RP4-631H13.6	4	2	3	0	4	0	0	0	2	5	4	6	6	5	4	3	2	0
RP4-631H13.4	0	0	0	0	0	0	0	0	0	0	0	0	0	0	0	0	0	0
SCP2	1394	1268	710	2245	1287	655	544	745	1144	2670	3165	2551	2993	2297	2057	890	2288	371
MIR1273F	0	0	0	0	0	0	0	0	0	0	0	0	0	0	0	0	0	0
MIR5095	0	0	0	0	0	0	0	0	0	0	0	0	0	0	0	0	0	0
MIR1273G	0	0	0	0	0	0	0	0	0	0	0	0	0	0	0	0	0	0
RP4-631H13.5	0	0	0	0	0	0	0	0	0	0	0	0	0	0	0	0	0	0
RP11-334A14.2	0	0	0	0	0	0	0	0	0	0	0	0	0	0	0	0	0	0
TUBBP10	0	0	0	0	0	0	0	0	0	0	0	0	0	0	0	0	0	0
AL445183.1	0	0	0	0	0	0	0	0	0	0	0	0	0	0	0	0	0	0
PODN	29	26	14	30	6	7	15	6	55	26	42	15	111	14	23	28	55	24
RP11-334A14.5	0	0	0	0	0	0	0	0	0	0	0	0	0	0	0	0	0	0
HIGD1AP11	0	0	0	0	0	0	0	0	0	0	0	0	0	0	0	0	0	0
SLC1A7	3	31	0	0	0	0	0	0	16	0	0	0	7	3	0	0	12	10
RP11-334A14.8	0	0	0	0	0	0	0	0	0	0	0	0	0	0	0	0	0	0
RP5-1024G6.9	0	0	0	0	0	0	0	0	0	0	0	0	0	0	0	0	0	0
CPT2	43	49	46	80	18	26	60	41	55	82	74	58	111	126	106	51	110	24
RP5-1024G6.2	0	0	0	0	0	0	0	0	0	0	0	0	0	0	0	0	0	0
C1orf123	51	73	48	67	76	52	93	66	100	92	117	71	147	129	103	93	130	89
RP5-1024G6.7	0	0	0	0	0	0	0	0	0	0	0	0	0	0	0	0	0	0
MAGOH	53	56	44	27	44	78	61	111	34	21	34	37	47	17	65	77	113	41
RP5-1024G6.5	0	0	0	0	0	0	0	0	0	0	2	0	0	0	0	0	2	0
LRP8	18	20	8	3	21	9	3	13	3	2	4	6	2	0	0	2	0	3
RP4-784A16.1	0	0	0	0	0	0	0	0	0	0	0	0	0	0	0	0	0	0
RP4-784A16.2	0	0	0	0	0	0	0	0	0	0	0	0	0	0	0	0	0	0
RP4-784A16.3	0	0	0	0	0	0	0	0	0	0	0	0	0	0	0	0	0	0
RP4-784A16.4	2	0	0	0	0	0	0	0	0	0	0	0	0	0	0	0	0	0
RP4-784A16.5	0	0	0	0	0	0	0	0	0	0	0	0	0	0	0	0	0	0
RP11-117D22.1	0	0	0	0	0	0	0	0	0	0	0	0	0	0	0	0	0	0
RP11-117D22.2	0	0	0	0	0	0	0	0	0	0	0	0	0	2	0	0	0	0
SLC25A3P1	0	0	0	0	0	0	0	0	0	0	0	0	0	0	0	0	0	0
DMRTB1	0	0	0	0	0	0	0	0	0	0	0	0	0	0	0	0	0	0
GLIS1	3	2	0	0	0	0	0	0	0	2	2	0	0	2	0	0	0	4
RNU7-95P	0	0	0	0	0	0	0	0	0	0	0	0	0	0	0	0	0	0
NDC1	180	110	102	84	138	152	107	248	100	105	115	123	119	160	104	87	158	57
SNORA58(1)	0	0	0	0	0	0	0	0	0	0	0	0	0	0	0	0	0	0
RP4-654H19.2	0	0	0	0	0	0	0	0	2	0	0	0	0	0	0	0	2	0
YIPF1	79	147	113	76	132	102	99	153	171	145	151	123	103	154	222	174	185	85
DIO1	0	0	0	0	0	0	0	0	0	0	0	0	0	0	0	0	0	2
HSPB11	36	51	26	22	39	77	51	28	32	30	56	39	54	45	66	47	65	38
LRRC42	65	67	54	32	47	53	52	88	43	31	63	31	58	38	47	52	63	71
HNRNPA3P12	0	0	0	0	0	0	0	0	0	0	0	0	0	0	0	0	0	0
LDLRAD1	0	0	0	0	6	0	0	0	2	0	0	0	0	0	0	0	0	0
TMEM59	4829	5585	3564	8314	5443	2661	3829	2342	3458	8320	14083	6445	9430	5505	8126	4972	8370	2102
RP4-758J24.6	0	2	0	2	0	0	0	0	2	4	4	0	0	3	2	0	3	0
TCEANC2	21	26	11	8	15	10	19	14	21	21	21	14	24	19	22	22	34	17
RP4-758J24.4	0	0	0	0	0	0	0	2	0	0	0	0	0	0	0	0	3	0
AL353898.1	0	0	0	0	0	0	0	0	0	0	0	0	0	0	0	0	0	0
RP11-446E24.4	0	0	0	0	0	0	0	0	0	0	0	0	0	0	0	0	0	0
CDCP2	0	0	0	0	0	0	0	0	0	0	0	0	0	0	0	0	0	0
RP11-446E24.3	0	0	0	0	0	0	0	0	0	0	0	0	0	0	0	0	0	0
CYB5RL	18	14	5	4	10	11	5	4	6	8	13	5	10	13	10	3	12	9
MRPL37	606	426	389	209	533	667	601	1083	443	323	372	389	291	628	415	430	510	776
SSBP3	31	26	17	16	26	17	14	41	21	18	34	16	31	16	28	27	44	22
SSBP3-AS1	0	2	0	4	2	2	0	0	0	3	6	0	5	2	0	2	5	0
RP5-997D24.3	0	0	0	0	0	0	0	0	0	0	0	0	0	0	0	0	0	0
RP4-705F19.1	0	0	0	0	0	0	0	0	0	0	0	0	0	0	0	0	0	0
RP5-866L20.1	0	0	0	0	0	0	0	0	0	0	0	0	0	0	0	0	0	0
RP5-866L20.2	0	0	0	0	0	0	0	0	0	0	0	0	0	0	0	0	0	0
HNRNPA1P63	0	0	0	0	0	0	0	2	0	0	0	0	0	0	0	0	0	2
ACOT11	39	81	67	67	42	41	54	28	81	91	133	67	117	179	130	83	144	70
FAM151A	0	2	0	0	0	0	0	0	14	7	8	0	8	4	4	7	4	0
RP11-240D10.4	0	0	0	0	0	0	0	0	0	0	0	0	0	0	0	0	0	0
MROH7	0	0	0	0	0	0	0	0	2	0	2	0	0	0	0	0	0	0
MROH7-TTC4	0	0	0	0	0	0	0	0	0	0	0	0	0	0	0	0	0	0
TTC4	5	0	0	0	0	0	0	2	2	0	4	0	2	2	0	0	2	0
PARS2	24	19	27	13	24	18	26	39	19	16	30	14	25	29	33	24	35	33
TTC22	119	189	94	131	49	85	67	68	105	209	206	128	127	225	264	212	217	105
RP11-67L3.2	0	0	0	0	0	0	0	0	0	0	0	0	0	0	0	0	0	0
LEXM	2	0	0	0	0	3	0	0	4	2	0	0	0	0	3	0	5	0
DHCR24	640	687	180	175	222	570	117	1134	389	414	233	517	197	415	416	362	532	694
RP11-67L3.5	0	0	0	0	0	0	0	0	0	0	0	0	0	0	0	0	0	0
RP11-67L3.4	0	0	0	0	0	0	0	0	0	0	0	0	0	0	0	0	0	0
TMEM61	0	3	0	4	0	2	0	0	4	3	5	6	2	4	8	4	2	0
RP11-12C17.2	0	0	0	0	0	0	0	0	0	0	0	0	0	0	0	0	0	0
BSND	0	0	0	0	0	0	0	0	0	0	0	0	0	0	0	0	0	0
PCSK9	33	80	18	4	19	119	0	524	34	9	2	62	0	18	21	4	22	87
USP24	39	40	20	14	29	33	29	35	15	31	34	28	47	36	18	15	24	16
RP11-101C11.1	0	0	0	0	0	0	0	0	0	0	0	0	0	0	0	0	0	0
GYG1P3	0	0	0	0	0	0	0	0	0	0	0	0	2	0	0	0	0	0
MIR4422	0	0	0	0	0	0	0	0	0	0	0	0	0	0	0	0	0	0
GOT2P1	0	0	0	0	0	0	0	0	0	0	0	0	0	0	0	0	0	0
MTCO2P34	0	0	0	0	0	0	0	0	0	0	0	0	0	0	0	0	0	0
RN7SKP291	0	0	0	0	0	0	0	0	0	0	0	0	0	0	0	0	0	0
RNU6-830P	0	0	0	0	0	0	0	0	0	0	0	0	0	0	0	0	0	0
Y_RNA(23)	0	0	0	0	0	0	0	0	0	0	0	0	0	0	0	0	0	0
RP11-90C4.1	0	0	0	0	0	0	0	0	0	0	3	0	0	0	0	0	0	0
RP11-90C4.2	0	0	0	0	0	0	0	0	0	0	0	0	0	0	0	0	0	0
PIGQP1	0	0	0	0	0	0	0	0	0	0	0	0	0	0	0	0	0	0
RP11-90C4.3	0	0	0	0	0	0	0	0	0	0	0	0	0	0	0	0	0	0
RP1-158P9.1	0	0	0	0	0	0	0	0	0	0	0	0	0	0	0	0	0	0
RPSAP20	0	0	0	0	0	0	0	0	0	0	0	0	0	0	0	0	0	0
RP11-504A18.1	0	0	0	0	0	0	0	0	0	0	0	0	0	0	0	0	0	0
RP4-710M16.2	0	0	0	0	0	0	0	0	0	0	0	0	0	0	0	0	0	0
PLPP3	81	47	38	67	28	31	24	50	146	91	173	73	206	205	185	97	237	56
RPL21P23	0	0	0	0	0	0	0	0	0	0	0	0	0	0	0	0	0	0
RPL23AP85	0	0	0	0	0	0	0	0	0	0	0	0	0	0	0	0	0	0
RP11-377K22.2	0	0	2	0	3	2	3	0	0	0	0	0	0	0	0	2	0	0
PRKAA2	4	11	0	2	0	2	0	0	4	9	23	13	24	4	3	6	8	0
C1orf168	2	2	0	2	5	0	0	4	9	5	2	9	4	0	2	0	3	0
RP11-378I13.1	0	0	0	0	0	0	0	0	0	0	0	0	0	0	0	0	0	0
C8A	0	0	0	0	0	0	0	0	0	0	0	0	0	0	0	0	0	0
C8B	0	0	0	0	0	0	0	0	0	0	0	0	0	0	0	0	0	0
RP5-1103B4.3	0	0	0	0	0	0	0	0	0	0	0	0	0	0	0	0	0	0
DAB1	0	2	0	0	0	0	0	2	32	0	0	0	0	0	0	0	0	2
RP6-102O10.1	0	0	0	0	0	0	0	0	0	0	0	0	0	0	0	0	0	0
RPS20P5	0	0	0	0	0	0	0	2	0	0	0	0	0	0	0	0	0	0
DAB1-AS1	0	0	0	0	0	0	0	0	0	0	0	0	0	0	0	0	0	0
HNRNPA1P6	0	0	0	0	0	0	0	0	0	0	0	0	0	0	0	0	0	0
RPS26P15	7	2	13	8	22	9	4	18	2	8	7	5	11	10	12	8	8	5
RP11-393I23.4	0	0	0	0	0	0	0	0	0	0	0	0	0	0	0	0	0	0
RP11-393I23.3	0	0	0	0	0	0	0	0	0	0	0	0	0	0	0	0	0	0
RP11-414C16.1	0	0	0	0	0	0	0	0	0	0	0	0	0	0	0	0	0	0
OMA1	41	29	45	34	61	25	21	40	26	33	39	30	57	50	25	22	37	25
RP4-592A1.4	0	0	0	0	0	0	0	0	0	0	0	0	0	0	0	0	0	0
RN7SL713P	0	0	0	0	0	0	0	0	0	0	0	0	0	0	0	0	0	0
TACSTD2	154	264	178	7	533	0	656	85	21	0	4	5	6	3	0	10	5	118
RP4-592A1.2	3	2	2	3	5	0	0	6	3	3	3	4	2	2	8	2	4	5
MYSM1	19	39	23	16	28	19	7	22	19	20	48	15	52	28	15	14	36	6
RP11-63G10.4	0	0	0	0	0	0	0	0	0	0	0	0	0	0	0	0	0	0
JUN	271	452	259	132	108	115	100	76	176	117	95	131	190	47	130	75	55	125
LINC01135	0	0	0	0	0	0	0	0	0	0	5	0	0	0	0	0	0	0
RP11-63G10.3	0	0	0	0	0	0	0	0	0	0	0	0	0	0	0	0	0	0
RP11-63G10.2	0	0	0	0	0	0	0	0	0	0	0	0	0	0	0	0	0	0
RP4-794H19.1	3	0	3	5	0	0	4	3	5	5	10	2	10	5	7	5	7	0
LINC01358	0	0	0	0	0	0	0	0	0	0	2	0	3	0	2	2	2	0
PHBP3	0	0	0	0	2	3	0	0	0	0	0	0	0	0	2	0	0	0
RP11-145M4.1	0	0	0	0	0	0	0	0	0	0	0	0	0	0	0	0	0	0
RP11-145M4.2	0	0	0	0	0	0	0	0	0	0	0	0	0	0	0	0	0	0
HSD52	0	0	0	0	0	0	0	0	0	0	0	0	0	0	0	0	0	0
RP11-467C18.1	2	0	0	0	0	0	0	0	0	0	0	0	0	0	0	0	0	0
FGGY	315	283	45	19	80	6	78	37	24	6	37	20	25	35	33	20	37	24
MIR4711	0	0	0	0	0	0	0	0	0	0	0	0	0	0	0	0	0	0
RP4-782L23.2	0	0	0	0	0	0	0	0	0	0	0	0	0	0	0	0	0	0
HOOK1	66	73	49	76	67	48	32	116	41	59	121	42	98	56	28	36	67	16
CYP2J2	43	87	58	71	64	35	55	73	169	127	182	103	76	121	92	73	89	103
RN7SL475P	0	0	0	0	0	0	0	0	0	0	0	0	0	0	0	0	0	0
C1orf87	0	0	0	0	0	0	0	0	0	0	0	0	0	0	0	0	0	0
PGBD4P8	0	0	0	0	0	0	0	0	0	0	0	0	0	0	0	0	0	0
RP11-575B7.3	0	0	0	0	0	0	0	0	0	0	0	0	0	0	0	0	0	0
RP11-776H12.1	6	4	0	0	10	0	2	8	0	0	4	0	0	0	0	0	0	0
RP11-436K8.1	0	2	0	0	4	0	0	0	0	0	0	0	0	0	0	0	0	0
NFIA	95	77	67	69	154	63	32	87	105	71	174	92	224	139	97	62	193	68
NFIA-AS2	0	0	0	0	2	0	0	0	0	0	0	0	0	0	0	0	0	0
RP4-802A10.1	0	0	0	0	2	0	0	0	0	0	0	0	3	0	0	0	0	0
NFIA-AS1	0	0	0	0	3	0	0	0	0	0	0	0	0	0	0	0	0	0
RP11-430G17.1	0	0	0	0	0	0	0	0	0	0	0	0	0	0	0	0	0	0
TM2D1	150	118	71	85	139	105	124	87	108	103	172	106	210	139	122	98	153	38
RP11-430G17.3	0	0	0	0	0	2	0	0	0	0	0	0	0	0	0	0	0	0
PATJ	156	192	156	96	165	73	60	96	93	105	229	93	120	96	105	70	94	95
RNU6-414P	0	0	0	0	0	0	0	0	0	0	0	0	0	0	0	0	0	0
RNU6-1177P	0	0	0	0	0	0	0	0	0	0	0	0	0	0	0	0	0	0
LAMTOR5P1	0	0	0	0	0	0	0	0	0	0	0	0	0	0	0	0	2	0
RN7SL180P	0	0	0	0	0	0	0	0	0	0	0	0	0	0	0	0	0	0
MIR3116-1	0	0	0	0	0	0	0	0	0	0	0	0	0	0	0	0	0	0
MIR3116-2	0	0	0	0	0	0	0	0	0	0	0	0	0	0	0	0	0	0
PIGPP2	0	0	0	0	0	0	0	0	0	0	0	0	0	0	0	0	0	0
RPS15AP7	0	0	0	0	0	0	0	0	0	0	0	0	0	0	0	0	0	0
L1TD1	2	10	167	74	37	7	6	219	0	3	5	28	57	52	43	16	24	0
RP5-1155K23.4	0	0	0	0	0	0	0	0	0	0	0	0	0	0	0	0	0	0
Y_RNA(24)	0	0	0	0	0	0	0	0	0	0	0	0	0	0	0	0	0	0
KANK4	0	2	0	2	0	3	8	4	0	2	5	11	5	10	11	0	7	0
RNU6-371P	0	0	0	0	0	0	0	0	0	0	0	0	0	0	0	0	0	0
USP1	200	164	104	96	163	129	101	191	100	129	159	115	184	161	96	58	155	58
DOCK7	74	72	72	45	54	41	20	38	33	54	82	51	63	57	33	38	64	33
RP11-293K19.1	0	0	0	0	0	0	0	0	0	0	0	0	0	0	0	0	0	0
ANGPTL3	0	0	0	0	0	0	0	0	0	0	0	0	0	0	0	0	0	0
RP5-849H19.3	0	0	0	0	0	0	0	0	0	0	0	0	0	0	0	0	0	0
RP5-849H19.2	0	0	0	0	0	0	0	0	0	0	0	0	0	0	0	0	0	0
RP11-230B22.1	0	0	0	2	0	0	0	0	0	2	0	0	0	2	0	2	0	0
ATG4C	24	26	23	36	50	33	15	23	39	23	66	28	59	44	40	36	51	16
RP4-771M4.3	0	0	0	0	0	0	0	0	0	0	0	0	0	0	0	0	0	0
RP4-771M4.2	0	0	0	0	0	0	0	0	0	0	0	0	0	0	0	0	0	0
RP11-5P4.1	0	0	0	0	0	0	0	0	0	0	0	0	0	0	0	0	0	0
RP11-5P4.2	0	0	0	0	0	0	0	0	0	0	0	0	0	0	0	0	0	0
RP11-5P4.3	0	0	0	0	0	0	0	0	0	0	0	0	0	0	0	0	0	0
RP11-335E6.2	0	0	0	0	0	0	0	0	0	0	0	0	0	0	0	0	0	0
LINC00466	0	0	0	0	0	0	0	0	0	0	0	0	0	0	0	0	0	0
RNA5SP49	0	0	0	0	0	0	0	0	0	0	0	0	0	0	0	0	0	0
RP11-335E6.3	0	0	0	0	0	0	0	0	0	0	0	0	0	0	0	0	0	0
RPSAP65	0	0	0	0	0	0	0	0	0	0	0	0	0	0	0	0	0	0
FOXD3-AS1	0	0	0	0	0	0	0	0	0	0	0	0	2	0	0	0	0	0
FOXD3	0	0	0	0	0	0	0	0	0	0	0	2	0	2	0	0	0	0
MIR6068	0	0	0	0	0	0	0	0	0	0	0	0	0	0	0	0	0	0
Y_RNA(25)	0	0	0	0	0	0	0	0	0	0	0	0	0	0	0	0	0	0
RP4-792G4.3	0	0	0	0	0	0	0	0	0	0	0	0	0	0	0	0	0	0
ALG6	76	60	52	65	73	59	51	96	63	58	80	48	90	90	57	41	89	35
ITGB3BP	34	44	27	20	64	100	52	64	49	28	46	35	56	48	58	50	88	20
EFCAB7	9	8	7	8	23	14	8	16	9	4	22	6	20	15	5	9	17	2
RN7SL488P	0	0	0	0	0	0	0	0	0	0	0	0	0	0	0	0	0	0
RNU7-123P	0	0	0	0	0	0	0	0	0	0	0	0	0	0	0	0	0	0
DLEU2L	0	0	0	0	0	0	0	0	0	0	3	0	0	0	0	0	0	0
DLEU2_6(1)	0	0	0	0	0	0	0	0	0	0	0	0	0	0	0	0	0	0
DLEU2_5(1)	0	0	0	0	0	0	0	0	0	0	0	0	0	0	0	0	0	0
DLEU2_4(1)	0	0	0	0	0	0	0	0	0	0	0	0	0	0	0	0	0	0
DLEU2_3(1)	0	0	0	0	0	0	0	0	0	0	0	0	0	0	0	0	0	0
DLEU2_2(1)	0	0	0	0	0	0	0	0	0	0	0	0	0	0	0	0	0	0
DLEU2_1(1)	0	0	0	0	0	0	0	0	0	0	0	0	0	0	0	0	0	0
PGM1	129	318	107	379	183	130	140	253	324	348	505	399	560	672	447	454	697	131
RN7SL130P	0	0	0	0	0	0	0	0	0	0	0	0	0	2	0	0	0	0
ROR1	10	8	2	12	9	8	2	0	18	22	47	17	26	14	12	6	12	0
RP4-597J3.1	0	0	0	0	0	0	0	0	0	0	0	0	0	0	0	0	0	0
CFL1P3	0	0	0	0	0	0	0	2	0	2	0	4	2	0	3	0	2	0
RNU6-809P	0	0	0	0	0	0	0	0	0	0	0	0	0	0	0	0	0	0
Y_RNA(26)	0	0	0	0	0	0	0	0	0	0	0	0	0	0	0	0	0	0
ROR1-AS1	0	0	0	0	0	0	0	0	2	0	0	0	0	0	0	0	0	0
UBE2U	0	0	0	0	0	0	0	0	0	0	0	0	0	0	0	0	0	0
RNU7-62P	0	0	0	0	0	0	0	0	0	0	0	0	0	0	0	0	0	0
CACHD1	2	2	4	0	16	14	2	0	3	3	9	3	9	7	7	5	7	4
MIR4794	0	0	0	0	0	0	0	0	0	0	0	0	0	0	0	0	0	0
RAVER2	60	70	54	59	43	64	36	61	34	112	130	55	106	126	105	65	148	12
JAK1	644	558	466	363	347	239	318	383	410	407	465	432	486	354	356	377	452	313
RP11-182I10.1	0	0	0	0	0	0	0	0	0	0	0	0	0	0	0	0	0	0
RP11-182I10.2	0	0	0	0	0	0	0	0	0	0	0	0	0	0	0	0	0	0
LINC01359	0	0	2	2	0	0	0	0	0	2	2	0	4	0	0	0	0	0
SLC2A3P2	0	0	0	0	0	0	0	0	0	0	0	0	0	0	0	0	0	0
RP4-535B20.4	0	0	0	0	0	0	0	0	0	0	0	0	0	0	0	0	0	0
RNU6-1176P	0	0	0	0	0	0	0	0	0	0	0	0	0	0	0	0	0	0
MIR3671	0	2	2	0	4	0	0	0	0	0	0	0	6	0	2	0	0	0
MIR101-1	0	0	0	0	0	0	0	0	0	0	0	0	0	0	0	0	0	0
RP4-535B20.1	0	0	0	0	0	0	0	0	0	0	0	0	0	0	0	0	0	0
RP4-535B20.2	0	0	0	0	0	0	0	0	0	0	0	0	0	0	0	0	0	0
MRPS21P1	0	0	0	0	0	0	0	0	0	0	0	0	0	0	0	0	0	0
AK4	125	105	68	36	17	106	28	5	15	83	98	37	76	42	75	29	50	55
RP4-700A9.1	0	0	0	0	0	0	0	0	0	0	0	0	0	0	0	0	0	0
DNAJC6	7	6	13	2	3	8	2	0	9	4	9	2	10	6	0	2	7	3
RP5-1044H5.1	0	0	0	0	0	0	0	0	0	0	0	0	0	0	0	0	0	0
COX6CP13	0	0	0	0	0	0	0	0	0	0	0	0	0	0	0	0	0	0
RNU2-15P	0	0	0	0	0	0	0	0	0	0	0	0	0	0	0	0	0	0
LEPROT	520	426	215	423	331	169	297	205	341	548	636	350	766	483	420	331	572	170
LEPR	19	25	3	12	5	10	10	9	33	32	46	21	74	18	17	10	37	4
RP4-630A11.3	0	0	0	0	0	0	0	0	0	0	0	0	0	0	0	0	0	0
RP11-430H12.2	0	0	0	0	0	0	0	0	0	0	0	0	0	0	0	0	0	0
RN7SL854P	0	0	0	0	0	0	0	0	0	0	0	0	0	0	0	0	0	0
PDE4B	62	83	74	16	65	36	34	51	38	10	45	54	29	31	31	49	30	26
RP11-397C12.1	0	0	0	0	3	0	0	0	0	0	0	0	0	0	0	0	0	0
RNU4-88P	0	0	0	0	0	0	0	0	0	0	0	0	0	0	0	0	0	0
SGIP1	6	11	5	0	0	4	0	0	0	2	5	0	2	0	0	5	0	3
MIR3117	0	0	0	0	0	0	0	0	0	0	0	0	0	0	0	0	0	0
RP4-598P13.1	0	0	0	0	0	0	0	0	0	0	0	0	0	0	0	0	0	0
TCTEX1D1	0	3	0	0	0	0	0	2	0	0	3	0	2	0	3	3	7	0
INSL5	4	96	0	0	0	32	0	0	0	1237	3754	1205	8	0	118	4	9	0
WDR78	2	15	8	33	10	14	2	4	0	17	35	23	45	43	49	16	50	5
RP11-342H21.2	0	0	0	0	0	0	0	0	0	0	0	0	0	0	0	0	0	0
MIER1	102	149	80	176	135	94	52	111	88	196	262	186	341	207	187	162	381	32
SLC35D1	140	173	122	207	97	97	52	84	93	284	211	219	232	286	197	112	228	99
C1orf141	0	0	0	0	0	0	0	0	0	0	0	0	0	0	0	0	0	0
SNORA31(1)	0	0	0	0	0	0	0	0	0	0	0	0	0	0	0	0	0	0
RP4-547N15.3	0	0	0	0	0	0	0	0	0	0	0	0	0	0	0	0	0	0
IL23R	10	11	14	10	16	5	2	0	4	7	13	13	11	11	15	2	7	0
RNU6-586P	0	0	0	0	0	0	0	0	0	0	0	0	0	0	0	0	0	0
RNU4ATAC4P	0	0	0	0	0	0	0	0	0	0	0	0	0	0	0	0	0	0
RP11-131O15.2	0	0	0	0	0	0	0	0	0	0	0	0	0	0	0	0	0	0
IL12RB2	0	0	2	0	0	0	0	2	5	2	0	2	5	5	2	4	6	4
SERBP1	1214	1010	993	572	969	749	592	1526	537	842	856	853	827	826	532	574	914	673
RNU6-387P	0	0	0	0	0	0	0	0	0	0	0	0	0	0	0	0	0	0
RP11-393N21.2	0	0	0	0	0	0	0	0	0	0	0	0	0	0	0	0	0	0
RNU6-1031P	0	0	0	0	0	0	0	0	0	0	0	0	0	0	0	0	0	0
RP11-393N21.1	0	0	0	0	0	0	0	0	0	0	0	0	0	0	0	0	0	0
RN7SL392P	0	0	0	0	0	0	0	0	0	0	0	0	0	0	0	0	0	0
HNRNPCP9	0	0	0	0	0	0	0	0	0	0	0	0	0	0	0	0	0	0
GADD45A	27	64	10	22	21	51	17	44	38	21	31	22	52	21	41	14	32	15
GNG12	612	1035	515	935	509	366	269	345	632	1146	1437	676	1387	973	883	532	1453	269
RNU7-80P	0	0	0	0	0	0	0	0	0	0	0	0	0	0	0	0	0	0
GNG12-AS1	2	0	0	0	0	0	0	0	2	3	11	0	6	2	3	4	3	0
RP4-609E1.2	0	0	0	0	0	0	0	0	0	0	0	0	0	0	0	0	0	0
DIRAS3	2	0	0	0	0	2	2	0	3	5	6	2	0	0	0	2	3	0
ARL5AP3	0	0	0	0	0	0	0	0	0	0	0	0	0	0	0	0	0	0
WLS	155	197	73	138	81	110	152	64	189	203	357	185	277	148	181	123	209	172
CTBP2P8	3	3	0	0	0	0	0	0	0	0	8	0	0	0	0	0	2	0
MIR1262	0	0	0	0	0	0	0	0	0	0	0	0	0	0	0	0	0	0
RPS7P4	3	4	2	0	13	6	6	6	0	0	5	5	4	5	3	3	2	7
COX6B1P7	0	0	0	0	0	0	0	0	0	0	0	0	0	0	0	0	0	0
TCEB1P18	0	0	0	0	0	0	0	0	0	0	0	0	0	0	0	0	0	0
RP5-1033K19.2	0	0	0	0	0	0	0	0	0	0	0	0	0	0	0	0	0	0
RPE65	0	0	0	0	0	0	0	0	0	0	0	0	0	0	0	0	0	0
DEPDC1	22	35	9	17	33	26	17	48	5	12	17	21	12	23	12	9	31	13
RP4-694A7.2	0	0	0	0	0	0	0	0	0	0	0	0	0	0	0	0	0	0
DEPDC1-AS1	0	0	0	0	2	0	0	0	0	0	0	0	0	0	0	0	0	0
TXNP2	0	0	0	0	0	0	0	0	0	0	0	0	0	0	0	0	0	0
RP11-424D14.1	0	0	0	0	0	0	0	0	0	0	0	0	0	0	0	0	0	0
RP11-74K19.1	0	0	0	0	0	0	0	0	0	0	0	0	0	0	0	0	0	0
RP3-380B4.1	0	0	0	0	0	0	0	0	0	0	0	0	0	0	0	0	0	0
LRRC7	2	0	0	0	0	0	0	0	2	3	2	0	11	0	0	0	6	0
SGO1P1	0	0	0	0	0	0	0	0	0	0	0	0	0	0	0	0	0	0
RN7SL538P	0	0	0	0	0	0	0	0	0	0	0	0	0	0	0	0	0	0
PIN1P1	0	0	0	0	0	0	0	0	0	0	0	0	0	0	0	0	0	0
RP11-181B18.1	0	0	0	0	0	0	0	0	0	0	0	0	0	0	0	0	0	0
LRRC40	39	30	20	41	62	35	17	31	38	33	63	42	77	67	40	34	70	12
RN7SL242P	0	0	0	0	0	0	0	0	0	0	0	0	0	0	0	0	0	0
SRSF11	272	330	310	151	258	245	135	311	177	193	350	208	276	211	148	151	252	144
RP4-677H15.4	0	0	0	0	0	0	0	0	0	0	0	0	0	0	0	0	0	0
ANKRD13C	73	84	57	85	60	41	32	95	63	69	136	69	106	87	85	52	114	24
HHLA3	16	8	14	6	6	8	17	35	17	5	11	4	14	15	25	11	21	16
RP11-180O5.2	0	0	0	0	0	0	0	0	0	0	0	0	0	0	0	0	0	0
AL158839.1	0	0	0	0	0	0	0	0	0	0	0	0	0	0	0	0	0	0
CTH	19	14	10	9	9	8	17	20	17	27	41	30	29	48	30	18	33	12
Metazoa_SRP(7)	0	0	0	0	0	0	0	0	0	0	0	0	0	0	0	0	0	0
RP11-42O15.3	0	2	0	0	0	2	0	0	0	0	2	0	0	0	0	0	0	0
RP11-42O15.2	0	0	0	0	0	0	0	0	0	0	0	0	0	0	0	0	0	0
CASP3P1	0	0	0	0	0	0	0	0	0	0	0	0	0	0	0	0	0	0
RP5-952N6.1	0	0	0	0	0	0	0	0	0	0	0	0	0	0	0	0	0	0
RP11-99H8.1	0	0	0	0	0	0	0	0	0	0	0	0	0	0	0	0	0	0
PTGER3	0	5	0	0	0	2	0	0	10	12	9	5	21	6	8	6	17	7
RP3-333A15.1	0	0	0	0	0	0	0	0	0	0	0	0	0	0	0	0	0	0
RP3-333A15.2	0	0	0	0	0	0	0	0	0	0	0	0	0	0	0	0	0	0
ZRANB2-AS1	0	0	0	0	0	0	0	0	0	0	0	0	0	0	0	0	0	0
ZRANB2	140	232	96	101	198	156	52	176	116	121	268	127	238	158	131	87	276	57
MIR186	0	0	0	0	0	0	0	0	0	0	0	0	0	0	0	0	0	0
ZRANB2-AS2	0	2	0	0	0	0	0	0	0	0	3	0	2	0	0	2	0	0
RP11-115M14.1	0	0	0	0	0	0	0	0	0	0	0	0	0	0	0	0	0	0
NEGR1	13	9	2	17	11	3	5	0	25	20	50	25	94	21	13	8	47	0
RP11-82L20.1	0	0	0	0	0	0	0	0	0	0	0	0	0	0	0	0	0	0
RP11-175G14.2	0	0	0	0	0	0	0	0	0	0	0	0	0	0	0	0	0	0
NEGR1-IT1	0	0	0	0	0	0	0	0	0	0	0	0	0	0	0	0	0	0
GDI2P2	2	5	0	2	3	0	3	5	2	0	5	3	0	2	0	0	0	3
RPL31P12	0	0	0	0	2	0	0	0	0	0	0	0	0	0	0	0	0	0
RNU6-1246P	0	0	0	0	0	0	0	0	0	0	0	0	0	0	0	0	0	0
RP4-660H19.1	0	0	0	0	0	0	0	0	0	0	0	0	0	0	0	0	0	0
RP11-262K1.1	0	0	0	0	0	0	0	0	0	0	0	0	0	0	0	0	0	0
RP11-25L19.1	0	0	0	0	0	0	0	0	0	0	0	0	0	0	0	0	0	0
KRT8P21	0	0	0	2	2	0	0	4	3	0	0	2	2	0	3	2	0	0
RN7SKP19	0	0	0	0	0	0	0	0	0	0	0	0	0	0	0	0	0	0
LINC01360	0	0	0	0	0	0	0	0	0	0	0	0	0	0	0	0	0	0
RP4-788P17.1	0	0	0	0	0	0	0	0	0	0	0	0	0	0	0	0	0	0
RNA5SP50	0	0	0	0	0	0	0	0	0	0	0	0	0	0	0	0	0	0
RNU4ATAC8P	0	0	0	0	0	0	0	0	0	0	0	0	0	0	0	0	0	0
LRRIQ3	6	0	2	4	6	7	4	0	2	3	2	3	7	10	4	2	8	0
FPGT	77	75	44	80	111	38	31	40	46	45	139	53	123	72	100	51	97	21
FPGT-TNNI3K	0	0	0	0	0	0	0	0	0	2	3	0	2	2	0	0	0	0
TNNI3K	0	0	0	0	0	0	0	0	0	0	0	0	0	0	0	0	0	0
RP11-439H8.4	0	0	0	0	0	0	0	0	0	0	0	0	0	0	0	0	0	0
RP4-650F12.2	0	0	0	0	0	0	0	0	0	0	0	0	0	0	0	0	0	0
LRRC53	0	0	0	0	0	0	0	0	0	0	0	0	0	0	0	0	0	0
ERICH3	0	0	0	0	0	0	0	0	0	2	0	0	0	0	0	0	0	0
ERICH3-AS1	0	0	0	0	0	0	0	0	0	0	0	0	0	0	0	0	0	0
RP11-17E13.2	0	0	0	0	0	0	0	0	0	0	0	0	0	0	0	0	0	0
CRYZ	130	107	133	110	344	94	72	295	130	74	154	107	176	126	104	53	155	62
TYW3	18	17	32	20	42	28	21	56	18	36	46	36	70	40	24	22	56	14
RP11-93N20.1	0	0	0	0	0	0	0	0	0	0	0	0	0	0	0	0	0	0
RP11-510C10.4	0	0	0	0	0	0	0	0	0	0	0	0	0	0	0	0	0	0
RP11-510C10.2	0	0	0	0	0	0	0	0	0	0	0	0	0	0	0	0	0	0
LHX8	0	0	0	0	0	0	0	0	0	0	0	0	0	0	0	0	0	0
RP11-510C10.3	0	0	0	0	0	0	0	0	0	0	0	0	0	0	0	0	0	0
RNU6-622P	0	0	0	0	0	0	0	0	0	0	0	0	0	0	0	0	0	0
SLC44A5	0	0	0	21	0	0	0	0	0	0	2	0	28	0	0	0	0	0
RP11-87O11.1	0	0	0	0	0	0	0	0	0	0	0	0	0	0	0	0	0	0
RNU6-503P	0	0	0	0	0	0	0	0	0	0	0	0	0	0	0	0	0	0
RP4-595K12.1	0	2	0	0	3	2	0	0	2	0	0	2	0	0	0	2	0	3
RP4-595K12.2	0	0	2	0	0	0	0	0	0	2	0	0	0	0	0	0	0	0
RP4-682C21.5	0	0	0	0	0	0	0	0	0	0	0	0	0	0	0	0	0	0
ACADM	196	193	151	310	208	124	125	141	167	270	457	189	547	331	276	167	488	40
RP4-682C21.2	0	0	0	0	0	0	0	0	0	0	0	0	0	0	0	0	0	0
RABGGTB	97	126	169	93	233	83	64	125	73	116	148	99	166	122	73	76	160	50
SNORD45C	0	0	0	0	0	0	0	0	0	0	0	0	0	0	0	0	0	0
SNORD45A	0	0	0	0	0	0	0	0	0	0	0	0	0	0	0	0	0	0
SNORD45B	0	0	0	0	0	0	0	0	0	0	0	0	0	0	0	0	0	0
MSH4	0	0	0	0	0	0	0	0	0	0	0	0	0	0	0	0	0	0
ASB17	0	0	0	0	0	0	0	0	0	0	0	0	0	0	0	0	0	0
RP11-550H2.1	0	0	0	0	0	0	0	0	0	0	0	0	0	0	0	0	0	0
RP11-550H2.2	0	0	0	0	0	0	0	0	0	0	0	0	0	0	0	0	0	0
ST6GALNAC3	2	8	5	12	2	2	0	2	8	5	20	7	14	5	13	3	7	4
RP11-335E14.1	0	0	0	0	0	0	0	0	0	0	0	0	0	0	0	0	0	0
RP5-1102E8.3	0	0	0	0	0	0	0	0	0	0	0	0	0	0	0	0	0	0
TPI1P1	44	44	47	12	82	56	32	81	34	35	37	39	26	43	43	27	34	80
RNU6-161P	0	0	0	0	0	0	0	0	0	0	0	0	0	0	0	0	0	0
RP11-415A20.1	0	0	0	0	0	0	0	0	0	0	0	0	0	0	0	0	0	0
ST6GALNAC5	0	2	0	0	2	0	0	5	4	3	9	3	6	2	0	3	6	4
MIR7156	0	0	0	0	0	0	0	0	0	0	0	0	0	0	0	0	0	0
RP4-564M11.2	0	0	0	0	0	0	0	0	0	0	0	0	0	0	0	0	0	0
PIGK	84	108	70	77	109	102	62	73	106	88	153	152	180	94	92	84	113	33
RP4-706A16.3	31	21	24	16	74	45	14	43	12	22	34	22	16	17	23	20	41	9
RP11-363H12.1	0	0	0	0	0	0	0	0	0	0	0	0	0	0	0	0	0	0
AK5	0	3	0	0	0	2	0	0	0	6	5	4	6	2	4	3	2	0
RP11-375A5.1	0	0	0	0	0	0	0	0	0	0	0	0	0	0	0	0	0	0
RNU7-8P	0	0	0	0	0	0	0	0	0	0	0	0	0	0	0	0	0	0
ZZZ3	111	80	80	80	113	53	41	67	41	90	131	34	121	78	68	43	79	27
RNA5SP20	0	0	0	0	0	0	0	0	0	0	0	0	0	0	0	0	0	0
RN7SL370P	0	0	0	0	0	0	0	0	0	0	0	0	0	0	0	0	0	0
USP33	194	179	119	157	203	141	121	153	152	175	246	169	270	186	129	129	205	78
ACTG1P21	0	0	0	0	2	0	0	2	0	2	0	0	0	0	0	2	0	0
MIGA1	47	43	33	45	64	25	16	29	25	47	90	45	90	39	45	22	68	10
RNA5SP21	0	0	0	0	0	0	0	0	0	0	0	0	0	0	0	0	0	0
RP11-181C21.4	2	0	0	2	0	2	0	2	0	0	2	0	0	2	0	0	2	0
NSRP1P1	2	0	0	0	0	0	0	0	0	0	4	0	0	0	0	0	0	0
HSPE1P25	0	0	0	0	0	0	0	0	0	0	0	0	0	0	0	0	0	0
NEXN-AS1	0	0	0	0	0	0	0	0	3	0	0	0	0	0	0	0	0	0
NEXN	15	23	2	20	7	9	6	8	34	34	62	33	144	8	13	21	37	8
FUBP1	149	200	163	104	140	124	150	218	146	129	161	110	148	167	149	153	196	102
DNAJB4	18	68	32	66	39	31	14	50	73	46	140	57	152	36	65	41	98	22
GIPC2	224	162	165	274	175	95	118	125	268	195	367	216	380	279	238	114	343	101
RP11-386I14.4	0	4	0	0	0	0	0	0	2	0	3	0	0	0	0	0	0	0
RP11-386I14.2	0	2	0	0	0	0	3	0	2	0	3	0	0	0	0	0	0	0
RNU6-1102P	0	0	0	0	0	0	0	0	0	0	0	0	0	0	0	0	0	0
RP11-386I14.3	0	0	0	0	0	0	0	2	0	0	0	0	0	0	0	0	0	0
RNA5SP22	0	0	0	0	0	0	0	0	0	0	0	0	0	0	0	0	0	0
RNFT1P2	0	0	0	0	0	0	0	0	2	0	0	0	2	0	0	0	0	0
MGC27382	0	0	0	0	0	0	0	0	0	0	0	0	0	0	0	0	0	0
PTGFR	7	20	6	7	0	2	0	8	3	7	13	9	18	3	8	8	6	3
RP11-472F19.1	0	0	0	0	0	0	0	0	0	0	0	0	0	0	0	0	0	0
RNA5SP23	0	0	0	0	0	0	0	0	0	0	0	0	0	0	0	0	0	0
IFI44L	32	6	4	10	10	7	4	16	16	8	17	35	46	8	21	8	15	38
IFI44	59	31	14	28	17	18	17	72	31	16	41	36	59	25	29	21	34	29
RP4-641G12.3	0	0	0	0	0	0	0	0	0	0	0	0	0	0	0	0	0	0
RP4-641G12.4	0	0	0	0	0	0	0	0	0	0	0	0	0	0	0	0	0	0
ADGRL4	40	103	10	23	23	16	24	70	54	28	43	26	69	16	22	18	31	23
PSAT1P3	0	0	0	0	0	0	0	0	0	0	0	0	0	0	0	0	0	0
RP4-726F1.1	0	0	0	0	0	0	0	0	0	0	0	0	0	0	0	0	0	0
RP4-726F1.2	0	0	0	0	0	0	0	0	0	0	0	0	0	0	0	0	0	0
ADH5P2	0	0	0	0	0	0	0	0	0	0	0	0	0	0	0	0	0	0
RP11-339A11.1	0	0	0	0	0	0	0	0	0	0	0	0	0	0	0	0	0	0
RP11-339A11.2	0	0	0	0	0	0	0	0	0	0	0	0	0	0	0	0	0	0
RP11-339A11.3	0	0	0	0	0	0	0	0	0	0	0	0	0	0	0	0	0	0
HMGB1P18	0	0	0	0	0	0	0	0	0	0	0	0	0	0	0	0	0	0
RP11-339D23.1	0	0	0	0	0	0	0	0	0	0	0	0	0	0	0	0	0	0
HNRNPA1P64	0	0	0	0	0	0	0	0	0	0	0	0	0	0	0	0	0	0
RP11-115A15.4	0	0	0	0	0	0	0	0	0	0	0	0	0	0	0	0	0	0
RP11-115A15.2	0	0	0	0	0	2	0	0	0	0	0	0	0	0	0	0	0	0
RP5-933B4.1	0	0	0	0	0	0	0	0	0	0	0	0	0	0	0	0	0	0
RP5-887A10.1	0	10	4	3	0	6	3	0	17	7	16	4	3	8	8	7	13	2
MTND2P30	0	0	0	0	0	0	0	0	0	0	0	0	0	0	0	0	0	0
RPL7P10	4	2	14	3	15	10	5	5	3	4	8	7	6	3	3	6	7	0
RP3-445O10.1	0	0	0	0	2	0	0	4	3	0	3	0	0	0	0	0	0	0
RN7SKP247	0	0	0	0	0	0	0	0	0	0	0	0	0	0	0	0	0	0
ADGRL2	21	55	0	9	11	6	6	11	25	32	57	26	47	22	15	37	22	19
HNRNPA3P14	0	0	0	0	0	0	0	0	0	0	0	0	0	0	0	0	0	0
RP5-837I24.1	2	0	2	0	0	0	0	3	0	0	0	0	0	4	0	2	0	4
RP5-837I24.6	0	0	0	0	0	0	0	0	0	0	0	0	0	0	0	0	0	0
RP5-837I24.2	0	0	0	0	0	0	0	0	0	0	0	0	0	0	0	0	0	0
[truncated: 55,956 more rows]
