# Supplementary material for: NormExpression: An R Package to Normalize Gene Expression Data Using Evaluated Methods
Source: Front Genet. 2019 Apr 30;10:400. doi: 10.3389/fgene.2019.00400 (PMC6503164; doi:10.3389/fgene.2019.00400)
Supplement: FILE S2 — Perl scripts to run NCS and ES. [file Data_Sheet_2.zip › normalizer/lib/Data/Dump/FilterContext.pm]

package Data::Dump::FilterContext;

sub new {
    my($class, $obj, $oclass, $type, $ref, $pclass, $pidx, $idx) = @_;
    return bless {
	object => $obj,
	class => $ref && $oclass,
	reftype => $type,
	is_ref => $ref,
	pclass => $pclass,
	pidx => $pidx,
	idx => $idx,
    }, $class;
}

sub object_ref {
    my $self = shift;
    return $self->{object};
}

sub class {
    my $self = shift;
    return $self->{class} || "";
}

*is_blessed = \&class;

sub reftype {
    my $self = shift;
    return $self->{reftype};
}

sub is_scalar {
    my $self = shift;
    return $self->{reftype} eq "SCALAR";
}

sub is_array {
    my $self = shift;
    return $self->{reftype} eq "ARRAY";
}

sub is_hash {
    my $self = shift;
    return $self->{reftype} eq "HASH";
}

sub is_code {
    my $self = shift;
    return $self->{reftype} eq "CODE";
}

sub is_ref {
    my $self = shift;
    return $self->{is_ref};
}

sub container_class {
    my $self = shift;
    return $self->{pclass} || "";
}

sub container_self {
    my $self = shift;
    return "" unless $self->{pclass};
    my $idx = $self->{idx};
    my $pidx = $self->{pidx};
    return Data::Dump::fullname("self", [@$idx[$pidx..(@$idx - 1)]]);
}

sub expr {
    my $self = shift;
    my $top = shift || "var";
    $top =~ s/^\$//; # it's always added by fullname()
    my $idx = $self->{idx};
    return Data::Dump::fullname($top, $idx);
}

sub object_isa {
    my($self, $class) = @_;
    return $self->{class} && $self->{class}->isa($class);
}

sub container_isa {
    my($self, $class) = @_;
    return $self->{pclass} && $self->{pclass}->isa($class);
}

sub depth {
    my $self = shift;
    return scalar @{$self->{idx}};
}

1;
