# Supplementary material for: NormExpression: An R Package to Normalize Gene Expression Data Using Evaluated Methods
Source: Front Genet. 2019 Apr 30;10:400. doi: 10.3389/fgene.2019.00400 (PMC6503164; doi:10.3389/fgene.2019.00400)
Supplement: FILE S2 — Perl scripts to run NCS and ES. [file Data_Sheet_2.zip › normalizer/lib/Graph/AdjacencyMap/Light.pm]

package Graph::AdjacencyMap::Light;

# THIS IS INTERNAL IMPLEMENTATION ONLY, NOT TO BE USED DIRECTLY.
# THE INTERFACE IS HARD TO USE AND GOING TO STAY THAT WAY AND
# ALMOST GUARANTEED TO CHANGE OR GO AWAY IN FUTURE RELEASES.

use strict;

use Graph::AdjacencyMap qw(:flags :fields);
use base 'Graph::AdjacencyMap';

use Scalar::Util qw(weaken);

use Graph::AdjacencyMap::Heavy;
use Graph::AdjacencyMap::Vertex;

sub _V () { 2 } # Graph::_V
sub _E () { 3 } # Graph::_E
sub _F () { 0 } # Graph::_F

sub _new {
    my ($class, $graph, $flags, $arity) = @_;
    my $m = bless [ ], $class;
    $m->[ _n ] = 0;
    $m->[ _f ] = $flags | _LIGHT;
    $m->[ _a ] = $arity;
    $m->[ _i ] = { };
    $m->[ _s ] = { };
    $m->[ _p ] = { };
    $m->[ _g ] = $graph;
    weaken $m->[ _g ]; # So that DESTROY finds us earlier.
    return $m;
}

sub set_path {
    my $m = shift;
    return if @_ == 0 && !($m->[ _f ] & _HYPER);
    my ($n, $f, $a, $i, $s, $p) = @$m;
    if ($a == 2) {
	@_ = sort @_ if ($f & _UNORD);
    }
    my $e0 = shift;
    if ($a == 2) {
	my $e1 = shift;
	unless (exists $s->{ $e0 } && exists $s->{ $e0 }->{ $e1 }) {
	    $n = $m->[ _n ]++;
	    $i->{ $n } = [ $e0, $e1 ];
	    $s->{ $e0 }->{ $e1 } = $n;
	    $p->{ $e1 }->{ $e0 } = $n;
	}
    } else {
	unless (exists $s->{ $e0 }) {
	    $n = $m->[ _n ]++;
	    $s->{ $e0 } = $n;
	    $i->{ $n } = $e0;
	}
    }
}

sub has_path {
    my $m = shift;
    my ($n, $f, $a, $i, $s) = @$m;
    return 0 unless $a == @_;
    my $e;
    if ($a == 2) {
	@_ = sort @_ if ($f & _UNORD);
	$e = shift;
	return 0 unless exists $s->{ $e };
        $s = $s->{ $e };
    }
    $e = shift;
    exists $s->{ $e };
}

sub _get_path_id {
    my $m = shift;
    my ($n, $f, $a, $i, $s) = @$m;
    return undef unless $a == @_;
    my $e;
    if ($a == 2) {
	@_ = sort @_ if ($f & _UNORD);
	$e = shift;
	return undef unless exists $s->{ $e };
        $s = $s->{ $e };
    }
    $e = shift;
    $s->{ $e };
}

sub _get_path_count {
    my $m = shift;
    my ($n, $f, $a, $i, $s) = @$m;
    my $e;
    if (@_ == 2) {
	@_ = sort @_ if ($f & _UNORD);
	$e = shift;
	return undef unless exists $s->{ $e };
        $s = $s->{ $e };
    }
    $e = shift;
    return exists $s->{ $e } ? 1 : 0;
}

sub has_paths {
    my $m = shift;
    my ($n, $f, $a, $i, $s) = @$m;
    keys %$s;
}

sub paths {
    my $m = shift;
    my ($n, $f, $a, $i) = @$m;
    if (defined $i) {
	my ($k, $v) = each %$i;
	if (ref $v) {
	    return values %{ $i };
	} else {
	    return map { [ $_ ] } values %{ $i };
	}
    } else {
	return ( );
    }
}

sub _get_id_path {
    my $m = shift;
    my ($n, $f, $a, $i) = @$m;
    my $p = $i->{ $_[ 0 ] };
    defined $p ? ( ref $p eq 'ARRAY' ? @$p : $p ) : ( );
}

sub del_path {
    my $m = shift;
    my ($n, $f, $a, $i, $s, $p) = @$m;
    if (@_ == 2) {
	@_ = sort @_ if ($f & _UNORD);
	my $e0 = shift;
	return 0 unless exists $s->{ $e0 };
	my $e1 = shift;
	if (defined($n = $s->{ $e0 }->{ $e1 })) {
	    delete $i->{ $n };
            delete $s->{ $e0 }->{ $e1 };
            delete $p->{ $e1 }->{ $e0 };
	    delete $s->{ $e0 } unless keys %{ $s->{ $e0 } };
	    delete $p->{ $e1 } unless keys %{ $p->{ $e1 } };
	    return 1;
	}
    } else {
	my $e = shift;
	if (defined($n = $s->{ $e })) {
	    delete $i->{ $n };
	    delete $s->{ $e };
	    return 1;
	}
    }
    return 0;
}

sub __successors {
    my $E = shift;
    return wantarray ? () : 0 unless defined $E->[ _s ];
    my $g = shift;
    my $V = $g->[ _V ];
    return wantarray ? () : 0 unless defined $V && defined $V->[ _s ];
    # my $i = $V->_get_path_id( $_[0] );
    my $i =
	($V->[ _f ] & _LIGHT) ?
	    $V->[ _s ]->{ $_[0] } :
	    $V->_get_path_id( $_[0] );
    return wantarray ? () : 0 unless defined $i && defined $E->[ _s ]->{ $i };
    return keys %{ $E->[ _s ]->{ $i } };
}

sub _successors {
    my $E = shift;
    my $g = shift;
    my @s = $E->__successors($g, @_);
    if (($E->[ _f ] & _UNORD)) {
	push @s, $E->__predecessors($g, @_);
	my %s; @s{ @s } = ();
	@s = keys %s;
    }
    my $V = $g->[ _V ];
    return wantarray ? map { $V->[ _i ]->{ $_ } } @s : @s;
}

sub __predecessors {
    my $E = shift;
    return wantarray ? () : 0 unless defined $E->[ _p ];
    my $g = shift;
    my $V = $g->[ _V ];
    return wantarray ? () : 0 unless defined $V && defined $V->[ _s ];
    # my $i = $V->_get_path_id( $_[0] );
    my $i =
	($V->[ _f ] & _LIGHT) ?
	    $V->[ _s ]->{ $_[0] } :
	    $V->_get_path_id( $_[0] );
    return wantarray ? () : 0 unless defined $i && defined $E->[ _p ]->{ $i };
    return keys %{ $E->[ _p ]->{ $i } };
}

sub _predecessors {
    my $E = shift;
    my $g = shift;
    my @p = $E->__predecessors($g, @_);
    if ($E->[ _f ] & _UNORD) {
	push @p, $E->__successors($g, @_);
	my %p; @p{ @p } = ();
	@p = keys %p;
    }
    my $V = $g->[ _V ];
    return wantarray ? map { $V->[ _i ]->{ $_ } } @p : @p;
}

sub __attr {
    # Major magic takes place here: we rebless the appropriate 'light'
    # map into a more complex map and then redispatch the method.
    my $m = $_[0];
    my ($n, $f, $a, $i, $s, $p, $g) = @$m;
    my ($k, $v) = each %$i;
    my @V = @{ $g->[ _V ] };
    my @E = $g->edges; # TODO: Both these (ZZZ) lines are mysteriously needed!
    # ZZZ: an example of failing tests is t/52_edge_attributes.t.
    if (ref $v eq 'ARRAY') { # Edges, then.
	# print "Reedging.\n";
	@E = $g->edges; # TODO: Both these (ZZZ) lines are mysteriously needed!
	$g->[ _E ] = $m = Graph::AdjacencyMap::Heavy->_new($f, 2);
	$g->add_edges( @E );
    } else {
	# print "Revertexing.\n";
	$m = Graph::AdjacencyMap::Vertex->_new(($f & ~_LIGHT), 1);
	$m->[ _n ] = $V[ _n ];
	$m->[ _i ] = $V[ _i ];
	$m->[ _s ] = $V[ _s ];
	$m->[ _p ] = $V[ _p ];
	$g->[ _V ] = $m;
    }
    $_[0] = $m;
    goto &{ ref($m) . "::__attr" }; # Redispatch.
}

sub _is_COUNT    () { 0 }
sub _is_MULTI    () { 0 }
sub _is_HYPER    () { 0 }
sub _is_UNIQ     () { 0 }
sub _is_REF      () { 0 }

1;
