# Supplementary material for: NormExpression: An R Package to Normalize Gene Expression Data Using Evaluated Methods
Source: Front Genet. 2019 Apr 30;10:400. doi: 10.3389/fgene.2019.00400 (PMC6503164; doi:10.3389/fgene.2019.00400)
Supplement: FILE S2 — Perl scripts to run NCS and ES. [file Data_Sheet_2.zip › normalizer/lib/Graph/MSTHeapElem.pm]

package Graph::MSTHeapElem;

use strict;
use vars qw($VERSION @ISA);
use Heap071::Elem;

use base 'Heap071::Elem';

sub new {
    my $class = shift;
    bless { u => $_[0], v => $_[1], w => $_[2] }, $class;
}

sub cmp {
    ($_[0]->{ w } || 0) <=> ($_[1]->{ w } || 0);
}

sub val {
    @{ $_[0] }{ qw(u v w) };
}

1;
