# Supplementary material for: NormExpression: An R Package to Normalize Gene Expression Data Using Evaluated Methods
Source: Front Genet. 2019 Apr 30;10:400. doi: 10.3389/fgene.2019.00400 (PMC6503164; doi:10.3389/fgene.2019.00400)
Supplement: FILE S2 — Perl scripts to run NCS and ES. [file Data_Sheet_2.zip › normalizer/lib/Graph/Traversal/DFS.pm]

package Graph::Traversal::DFS;

use strict;

use Graph::Traversal;
use base 'Graph::Traversal';

sub current {
    my $self = shift;
    $self->{ order }->[ -1 ];
}

sub see {
    my $self = shift;
    pop @{ $self->{ order } };
}

*dfs = \&Graph::Traversal::postorder;

1;
__END__
=pod

=head1 NAME

Graph::Traversal::DFS - depth-first traversal of graphs

=head1 SYNOPSIS

    use Graph;
    my $g = Graph->new;
    $g->add_edge(...);
    use Graph::Traversal::DFS;
    my $d = Graph::Traversal::DFS->new($g, %opt);
    $d->dfs; # Do the traversal.

=head1 DESCRIPTION

With this class one can traverse a Graph in depth-first order.

The callback parameters %opt are explained in L<Graph::Traversal>.

=head2 Methods

The following methods are available:

=over 4

=item dfs

Traverse the graph in depth-first order.  Returns all vertices
traversed in post-order.

=back

=head1 SEE ALSO

L<Graph::Traversal>, L<Graph::Traversal::BFS>, L<Graph>.

=cut
