# Supplementary material for: NormExpression: An R Package to Normalize Gene Expression Data Using Evaluated Methods
Source: Front Genet. 2019 Apr 30;10:400. doi: 10.3389/fgene.2019.00400 (PMC6503164; doi:10.3389/fgene.2019.00400)
Supplement: FILE S2 — Perl scripts to run NCS and ES. [file Data_Sheet_2.zip › normalizer/solutions_bkRNA18.txt]

col36l6_1	col38l6_3	col39l6_5	col40l6_7	col44l6_9	col45l6_11	col47l6_13	col48l6_97	col52l6_17	col36l6_2	col38l6_4	col39l6_6	col40l6_8	col44l6_10	col45l6_12	col47l6_14	col48l6_98	col52l6_18
0.86034	0.84092	0.82312	1.99929	0.70601	0.86904	1.13279	0.67727	0.92637	1.57594	1.604	1.11228	1.27234	1.13088	1.04029	0.92028	0.79783	0.62334
0.90514	0.8902	1.02033	1.23959	0.90239	1.35563	1.21654	1.02185	0.90147	1.09422	0.81377	1.14927	0.87612	0.91154	0.91684	1.11575	0.68753	1.24525
0.96726	0.90894	1.05665	1.3046	0.8905	1.19789	1.20209	1.03256	0.87049	1.1151	0.83302	1.19165	0.87946	0.92247	0.9133	1.07152	0.70008	1.1636
0.90562	0.89073	1.02031	1.23826	0.90287	1.35344	1.21537	1.02182	0.90195	1.09381	0.81454	1.14854	0.87669	0.91198	0.91727	1.11521	0.6886	1.24389
0.90675	0.892	1.02024	1.23509	0.90403	1.34818	1.21257	1.02173	0.90312	1.09281	0.81642	1.14677	0.87808	0.91306	0.91829	1.11392	0.69119	1.24062
0.98663	0.95924	1.0255	1.41115	0.84078	1.1833	1.16696	0.91903	0.84806	1.14343	0.89169	1.08817	0.96392	1.00959	0.85719	1.01056	0.71627	1.20447
0.97831	0.88113	1.0462	1.36199	0.99071	1.11197	1.19472	0.8709	0.99604	1.13568	0.78957	1.13906	0.84751	0.91991	0.92335	1.04738	0.73657	1.25713
0.94329	0.8753	0.93422	1.31295	1.00163	1.10407	1.17058	0.78991	1.0336	1.13304	0.85981	1.09167	0.92532	0.97158	0.96196	1.06767	0.80296	1.18486
0.95739	0.87845	1.06226	1.41476	0.98974	1.15302	1.1977	0.85288	0.9921	1.15362	0.77611	1.15082	0.83522	0.91162	0.896	1.05274	0.72021	1.28365
0.94959	0.86496	1.05829	1.49166	0.95165	1.05458	1.25734	0.84252	0.94464	1.19178	0.74413	1.25299	0.7853	0.92539	0.94347	1.09935	0.72718	1.26088
0.96879	0.81017	0.99009	1.63488	0.92929	0.95151	1.35107	0.82935	0.93435	1.20443	0.74021	1.32235	0.72962	0.96985	0.93037	1.17222	0.73869	1.26511
