# Supplementary material for: NormExpression: An R Package to Normalize Gene Expression Data Using Evaluated Methods
Source: Front Genet. 2019 Apr 30;10:400. doi: 10.3389/fgene.2019.00400 (PMC6503164; doi:10.3389/fgene.2019.00400)
Supplement: FILE S2 — Perl scripts to run NCS and ES. [file Data_Sheet_2.zip › normalizer/solutions_scRNA663.txt]

col36l_1	col36l_2	col36l_3	col36l_4	col36l_5	col36l_6	col36l_7	col36l_8	col36l_9	col36l_10	col36l_11	col36l_12	col36l_13	col36l_14	col36l_15	col36l_16	col36l_17	col36l_18	col36l_19	col36l_20	col36l_21	col36l_22	col36l_23	col36l_24	col36l_25	col36l_26	col36l_27	col36l_28	col36l_29	col36l_30	col36l_31	col36l_32	col36l_33	col36l_34	col36l_35	col36l_36	col36l_37	col36l_38	col36l_39	col36l_40	col36l_41	col36l_42	col36l_43	col36l_44	col36l_45	col36l_46	col36l_47	col36l_48	col36l_49	col36l_50
0.80439	1.76254	0.59201	2.47109	3.55526	4.06001	0.80145	0.27373	1.27466	0.9968	1.91198	1.03011	2.0836	1.59126	2.58776	0.99756	2.90385	0.28941	0.38103	2.17669	0.41462	0.52042	1.37599	0.91861	1.02131	0.2186	3.12953	0.54568	1.75004	7.404	0.64609	0.97081	0.67935	0.40621	0.46785	0.84867	2.07265	3.38451	1.82785	0.66796	1.76807	0.35749	8.00473	1.65534	0.59531	0.26582	0.35308	3.26143	0.17438	1.48638
0.52246	1.1266	0.62996	1.41213	4.36156	0.52723	0.76896	0.43279	0.85891	0.77096	0.54819	0.89101	0.96687	0.68906	1.07307	0.54328	0.91621	0.27634	0.47534	0.4438	1.16274	0.54122	0.5977	0.46027	1.11401	0.40549	1.70461	0.46399	1.05942	0.71991	0.52201	1.09591	0.36906	0.67516	0.55713	0.91958	0.61937	0.54811	0.51087	0.43541	0.50668	0.50795	2.45162	0.42987	0.85343	0.33205	0.42686	0.38228	0.29192	0.30329
0.94068	1.42562	1.14615	1.04803	1.08015	0.74249	1.11232	0.9797	1.79684	1.02265	0.80693	1.33667	1.3025	0.95625	1.07649	0.81234	1.18348	0.62804	1.05688	0.84655	1.31864	0.93004	0.8649	0.98533	1.47667	0.90563	0.94721	0.94688	0.95063	1.34329	1.08426	1.28439	0.78525	1.14451	1.04885	0.90576	0.81713	1.04762	0.73238	0.8801	0.88004	1.11838	0.9819	1.01377	1.23297	0.70105	0.87974	0.6749	0.65747	0.51008
0.55702	1.15939	0.66736	1.42976	3.78458	0.56195	0.80796	0.46389	0.89773	0.80997	0.58356	0.92954	1.00424	0.72742	1.10772	0.57849	0.95442	0.29901	0.50821	0.47538	1.19411	0.57637	0.63439	0.49254	1.14727	0.43534	1.69781	0.49641	1.09448	0.75861	0.55655	1.1298	0.3971	0.71333	0.59275	0.95775	0.65655	0.58347	0.54504	0.46663	0.5407	0.54201	2.34438	0.46084	0.89229	0.35807	0.4577	0.411	0.31557	0.32762
0.59832	1.15705	0.70696	1.38286	2.88529	0.60324	0.84113	0.50424	0.92439	0.84301	0.62473	0.95346	1.02086	0.76484	1.11225	0.6197	0.97605	0.33203	0.54929	0.51596	1.18684	0.6176	0.67481	0.53342	1.14659	0.47494	1.59339	0.53734	1.10068	0.79456	0.59785	1.13146	0.43537	0.75134	0.63384	0.97906	0.69645	0.62464	0.58634	0.50703	0.58199	0.58331	2.05323	0.50112	0.9194	0.39457	0.49791	0.4498	0.34966	0.36245
0.53602	2.11084	0.58951	1.66126	2.72779	3.56197	1.05853	0.40405	0.74584	0.64031	1.25323	0.96665	1.04545	0.63919	1.45306	0.67454	0.75581	0.38371	0.44392	0.74118	1.27304	0.53299	0.68305	0.43217	1.06065	0.39423	2.52477	0.8321	1.19772	4.76038	0.55751	1.31574	0.5553	0.69087	0.55378	1.12422	0.90358	0.50686	0.56561	0.45292	1.48904	0.6022	4.17686	0.96843	1.05375	0.33891	0.4506	1.90326	0.40095	0.95316
0.54926	4.93815	0.59975	1.00948	2.41853	1.83707	0.96335	0.35041	1.56063	0.99679	1.344	0.68086	0.87002	0.53779	0.93895	0.54789	1.6629	0.3824	0.58842	12.21638	9.78028	0.61595	0.86176	0.50888	1.08403	0.38393	5.87545	0.93145	1.21536	9.59428	0.52312	1.09152	0.598	0.75003	0.62149	1.17215	2.18573	14.41204	1.02349	0.44011	1.14172	0.97749	2.77246	1.43805	0.82029	0.42349	0.47473	5.68167	0.46508	1.09653
0.52651	1.24606	0.62651	0.86266	1.38452	2.11596	0.50516	0.33703	0.49403	1.23237	1.35115	0.58409	0.72704	0.56927	0.8432	0.3894	1.55758	0.44858	0.28463	1.6492	0.7143	0.45541	0.52712	0.23052	0.91923	0.39349	1.8691	1.15614	1.11035	2.53437	0.35715	0.72352	0.72822	0.49458	0.55794	1.41957	0.84959	12.46064	0.82764	0.40486	0.95851	1.30402	1.83846	0.47071	0.87614	0.3991	0.51919	1.07833	0.53787	1.07833
0.66858	2.76697	0.70871	1.21885	3.34789	3.22794	1.02135	0.59863	1.1498	1.09381	1.31685	1.03918	1.08326	0.83784	1.28622	0.71577	1.51973	0.54087	0.5988	1.67015	1.21364	0.75493	0.83547	0.51366	1.19021	0.52065	2.95607	1.11341	1.59652	3.10416	0.65815	1.39128	0.73787	0.89344	0.75805	1.481	1.22362	2.8309	0.91389	0.53095	1.45086	0.75403	4.60451	0.96833	1.11904	0.52025	0.57532	2.0104	0.56002	1.30561
1.09028	1.74525	1.19862	2.3616	9.29665	1.98522	1.27394	0.72272	0.73188	1.69707	1.15714	1.25796	1.53695	1.12239	1.66884	0.52895	3.08384	0.59058	1.11516	1.68805	1.11975	0.95866	0.97235	0.73897	1.36715	0.53776	2.1559	1.05352	1.90391	1.79624	0.93975	1.57245	0.70507	1.26716	1.03859	1.55704	1.26046	0.54986	1.07612	0.60675	1.51616	0.5995	4.30206	0.73926	1.24482	0.69964	0.66871	1.42225	0.65357	0.81341
1.24831	4.69423	1.35929	1.22149	3.71224	3.74186	3.36755	1.78795	3.57453	1.7769	1.48365	2.99329	3.06732	2.10548	1.75449	2.06863	3.39904	0.96686	3.31562	2.63516	1.98713	1.48195	1.91799	3.74361	1.7143	1.41281	3.30898	1.43587	4.05931	2.4698	1.79485	1.50533	1.41839	2.03056	1.8651	2.57087	2.98549	2.73484	1.60126	1.70507	1.66951	0.91165	5.20496	2.60984	1.86702	1.50176	1.22926	3.82272	0.77873	3.30123
[truncated: 613 more columns]
